# Supplementary material for: 2,3,5-Triphenyl-2H-tetra­zol-3-ium bromide ethanol monosolvate
Source: Acta Crystallogr Sect E Struct Rep Online. 2012 Jul 28;68(Pt 8):o2566. doi: 10.1107/S1600536812032953 (PMC3415007; doi:10.1107/S1600536812032953)
Supplement: Supplementary file 1 [file e-68-o2566-sup1.cif]

##############################################################################
#                                                                            #
# This CIF contains the data in a paper accepted for publication in          #
# Acta Crystallographica Section E. It conforms to the requirements of       #
# Notes for Authors for Acta Crystallographica Section E, and has been       #
# peer reviewed under the auspices of the IUCr Commission on Journals.       #
#                                                                            #
# Full details of the Crystallographic Information File format               #
# are given in the paper "The Crystallographic Information File (CIF):       #
# a New Standard Archive File for Crystallography" by S. R. Hall, F. H.      #
# Allen and I. D. Brown [Acta Cryst. (1991), A47, 655-685].                  #
#                                                                            #
# The current version of the core CIF dictionary is obtainable from          #
# ftp://ftp.iucr.org/pub/cif_core.dic.                                       #
#                                                                            #
# Software is freely available for graphical display of the structure(s)     #
# in this CIF. For information consult the CIF software page                 #
# http://www.iucr.org/resources/cif/software.                                #
#                                                                            #
# This file may be used for bona fide research purposes within the           #
# scientific community so long as proper attribution is given to the journal # 
# article from which it was obtained.                                        #
#                                                                            #
##############################################################################
data_global
_audit_creation_method     'form.cif (version 2.0)'
_journal_data_validation_number     ?
_journal_date_recd_electronic     2012-07-19
_journal_date_accepted     2012-07-20
_journal_name_full     'Acta Crystallographica, Section E'
_journal_year     2012
_journal_volume     68
_journal_issue      8
_journal_page_first     o2566
_journal_page_last     o2566
_journal_paper_category     QO
_journal_paper_doi     10.1107/S1600536812032953
_journal_coeditor_code     IS5169
_publ_contact_author_name     'Prof. Fun, Hoong-Kun'
_publ_contact_author_address
;
      X-ray Crystallography Unit
      School of Physics
      Universiti Sains Malaysia
      11800 USM, Penang
      MALAYSIA
;
_publ_contact_author_email     'hkfun@usm.my'
_publ_contact_author_fax     '604 6579150'
_publ_contact_author_phone     '604 6533652'
_publ_section_title
;
2,3,5-Triphenyl-2<i>H</i>-tetrazol-3-ium bromide ethanol monosolvate
;
loop_
    _publ_author_name
    _publ_author_footnote
    _publ_author_address
    'Fun, Hoong-Kun'
;
Thomson Reuters ResearcherID: A-3561-2009.
;
;
X-ray Crystallography Unit
School of Physics
Universiti Sains Malaysia
11800 USM, Penang
Malaysia
;
    'Tze Shyang Chia' ?
;
X-ray Crystallography Unit
School of Physics
Universiti Sains Malaysia
11800 USM, Penang
Malaysia
;
    'Gamal A. E. Mostafa' ?
;
Department of Pharmaceutical Chemistry
College of Pharmacy
King Saud University
PO Box 2457
Riyadh 11451
Saudi Arabia
;
    'Mohamed M. Hefnawy' ?
;
Department of Pharmaceutical Chemistry
College of Pharmacy
King Saud University
PO Box 2457
Riyadh 11451
Saudi Arabia
;
    'Hatem A. Abdel-Aziz' ?
;
Department of Pharmaceutical Chemistry
College of Pharmacy
King Saud University
PO Box 2457
Riyadh 11451
Saudi Arabia
;
data_I
_audit_creation_method     SHELXL-97
_chemical_name_systematic
;
2,3,5-Triphenyl-2<i>H</i>-tetrazol-3-ium bromide ethanol monosolvate
;
_chemical_name_common     ?
_chemical_formula_moiety     'C19 H15 N4 +, Br -, C2 H6 O'
_chemical_formula_sum     'C21 H21 Br N4 O'
_chemical_formula_iupac     'C19 H15 N4 +, Br -, C2 H6 O'
_chemical_formula_weight     425.33
_chemical_melting_point     ?
_symmetry_cell_setting     orthorhombic
_symmetry_space_group_name_H-M     'P 21 21 21'
_symmetry_space_group_name_Hall     'P 2ac 2ab'
loop_
    _symmetry_equiv_pos_as_xyz
    'x, y, z'
    '-x+1/2, -y, z+1/2'
    '-x, y+1/2, -z+1/2'
    'x+1/2, -y+1/2, -z'
_cell_length_a     10.0870(11)
_cell_length_b     12.1904(13)
_cell_length_c     16.5045(18)
_cell_angle_alpha     90.00
_cell_angle_beta     90.00
_cell_angle_gamma     90.00
_cell_volume     2029.5(4)
_cell_formula_units_Z     4
_cell_measurement_reflns_used     8468
_cell_measurement_theta_min     2.90
_cell_measurement_theta_max     30.02
_cell_measurement_temperature     100.0(10)
_exptl_crystal_description     'block'
_exptl_crystal_colour     'colourless'
_exptl_crystal_size_max     0.38
_exptl_crystal_size_mid     0.28
_exptl_crystal_size_min     0.10
_exptl_crystal_density_diffrn     1.392
_exptl_crystal_density_meas     ?
_exptl_crystal_density_method     'not measured'
_exptl_crystal_F_000     872
_exptl_absorpt_coefficient_mu     2.043
_exptl_absorpt_correction_type     multi-scan
_exptl_absorpt_process_details     '(<i>SADABS</i>; Bruker, 2009)'
_exptl_absorpt_correction_T_min     0.5138
_exptl_absorpt_correction_T_max     0.8156
_exptl_special_details
;
The crystal was placed in the cold stream of an Oxford Cryosystems Cobra
open-flow nitrogen cryostat (Cosier & Glazer, 1986) operating at 100.0 (1) K.
;
_diffrn_ambient_temperature     100.0(10)
_diffrn_radiation_type     MoK\a
_diffrn_radiation_wavelength     0.71073
_diffrn_radiation_source     'fine-focus sealed tube'
_diffrn_radiation_monochromator     graphite
_diffrn_measurement_device_type     'Bruker APEX DUO CCD area-detector'
_diffrn_measurement_method     '\f and \w scans'
_diffrn_detector_area_resol_mean     ?
_diffrn_reflns_number     16773
_diffrn_reflns_av_R_equivalents     0.0383
_diffrn_reflns_av_sigmaI/netI     0.0382
_diffrn_reflns_theta_min     2.37
_diffrn_reflns_theta_max     30.18
_diffrn_reflns_theta_full     30.18
_diffrn_measured_fraction_theta_max     0.991
_diffrn_measured_fraction_theta_full     0.991
_diffrn_reflns_limit_h_min     -13
_diffrn_reflns_limit_h_max     14
_diffrn_reflns_limit_k_min     -17
_diffrn_reflns_limit_k_max     14
_diffrn_reflns_limit_l_min     -23
_diffrn_reflns_limit_l_max     23
_diffrn_standards_number     0
_diffrn_standards_interval_count     .
_diffrn_standards_interval_time     .
_diffrn_standards_decay_%     ?
_refine_special_details
;
Refinement of <i>F</i>^2^ against ALL reflections. The weighted <i>R</i>-factor
<i>wR</i> and goodness of fit <i>S</i> are based on <i>F</i>^2^, conventional
<i>R</i>-factors <i>R</i> are based on <i>F</i>, with <i>F</i> set to zero for
negative <i>F</i>^2^. The threshold expression of <i>F</i>^2^ >
\s(<i>F</i>^2^) is used only for calculating <i>R</i>-factors(gt) <i>etc</i>.
and is not relevant to the choice of reflections for refinement.
<i>R</i>-factors based on <i>F</i>^2^ are statistically about twice as large
as those based on <i>F</i>, and <i>R</i>- factors based on ALL data will be
even larger.
;
_reflns_number_total     5967
_reflns_number_gt     5611
_reflns_threshold_expression     I>2\s(I)
_refine_ls_structure_factor_coef     Fsqd
_refine_ls_matrix_type     full
_refine_ls_R_factor_all     0.0307
_refine_ls_R_factor_gt     0.0257
_refine_ls_wR_factor_gt     0.0631
_refine_ls_wR_factor_ref     0.0644
_refine_ls_goodness_of_fit_ref     1.047
_refine_ls_restrained_S_all     1.047
_refine_ls_number_reflns     5967
_refine_ls_number_parameters     250
_refine_ls_number_restraints     0
_refine_ls_hydrogen_treatment     mixed
_refine_ls_weighting_scheme     calc
_refine_ls_weighting_details
         'calc w=1/[\s^2^(Fo^2^)+(0.0382P)^2^+0.0000P] where P=(Fo^2^+2Fc^2^)/3'
_atom_sites_solution_hydrogens     geom
_atom_sites_solution_primary     direct
_atom_sites_solution_secondary     difmap
_refine_ls_shift/su_max     0.002
_refine_ls_shift/su_mean     0.000
_refine_diff_density_max     0.474
_refine_diff_density_min     -0.453
_refine_ls_extinction_method     none
_refine_ls_extinction_coef     ?
_refine_ls_abs_structure_details     'Flack (1983), 2613 Friedel pairs'
_refine_ls_abs_structure_Flack     0.368(5)
loop_
    _atom_type_symbol
    _atom_type_description
    _atom_type_scat_dispersion_real
    _atom_type_scat_dispersion_imag
    _atom_type_scat_source
    'C' 'C' 0.0033 0.0016
                         'International Tables Vol C Tables 4.2.6.8 and 6.1.1.4'
    'H' 'H' 0.0000 0.0000
                         'International Tables Vol C Tables 4.2.6.8 and 6.1.1.4'
    'N' 'N' 0.0061 0.0033
                         'International Tables Vol C Tables 4.2.6.8 and 6.1.1.4'
    'Br' 'Br' -0.2901 2.4595
                         'International Tables Vol C Tables 4.2.6.8 and 6.1.1.4'
    'O' 'O' 0.0106 0.0060
                         'International Tables Vol C Tables 4.2.6.8 and 6.1.1.4'
_computing_data_collection     'APEX2 (Bruker, 2009)'
_computing_cell_refinement     'SAINT (Bruker, 2009)'
_computing_data_reduction     'SAINT (Bruker, 2009)'
_computing_structure_solution     'SHELXTL (Sheldrick, 2008)'
_computing_structure_refinement     'SHELXTL (Sheldrick, 2008)'
_computing_molecular_graphics     'SHELXTL (Sheldrick, 2008)'
_computing_publication_material
;
SHELXTL (Sheldrick, 2008) and PLATON (Spek, 2009)
;
loop_
    _atom_site_type_symbol
    _atom_site_label
    _atom_site_fract_x
    _atom_site_fract_y
    _atom_site_fract_z
    _atom_site_U_iso_or_equiv
    _atom_site_adp_type
    _atom_site_calc_flag
    _atom_site_refinement_flags
    _atom_site_occupancy
    _atom_site_symmetry_multiplicity
    _atom_site_disorder_assembly
    _atom_site_disorder_group
    Br Br1 0.730298(16) 0.424198(13) 0.338351(9) 0.02060(5) Uani d . 1 1 . .
    N N1 0.83546(15) 0.70430(11) 0.62577(8) 0.0186(3) Uani d . 1 1 . .
    N N2 0.78691(14) 0.60438(11) 0.62408(8) 0.0170(3) Uani d . 1 1 . .
    N N3 0.65478(14) 0.60760(11) 0.62923(8) 0.0165(3) Uani d . 1 1 . .
    N N4 0.61392(14) 0.70935(11) 0.63297(9) 0.0179(3) Uani d . 1 1 . .
    C C1 0.84147(17) 0.43874(14) 0.54944(10) 0.0220(3) Uani d . 1 1 . .
    H H1A 0.7743 0.4543 0.5126 0.026 Uiso calc R 1 1 . .
    C C2 0.92042(19) 0.34627(14) 0.54097(11) 0.0241(3) Uani d . 1 1 . .
    H H2A 0.9064 0.2992 0.4975 0.029 Uiso calc R 1 1 . .
    C C3 1.01944(18) 0.32303(15) 0.59610(10) 0.0236(3) Uani d . 1 1 . .
    H H3A 1.0710 0.2603 0.5899 0.028 Uiso calc R 1 1 . .
    C C4 1.04212(17) 0.39356(15) 0.66111(11) 0.0251(3) Uani d . 1 1 . .
    H H4A 1.1090 0.3778 0.6981 0.030 Uiso calc R 1 1 . .
    C C5 0.96535(16) 0.48744(14) 0.67099(10) 0.0215(3) Uani d . 1 1 . .
    H H5A 0.9799 0.5355 0.7139 0.026 Uiso calc R 1 1 . .
    C C6 0.86633(16) 0.50657(13) 0.61442(10) 0.0172(3) Uani d . 1 1 . .
    C C7 0.46152(18) 0.51865(15) 0.57514(11) 0.0228(3) Uani d . 1 1 . .
    H H7A 0.4524 0.5760 0.5384 0.027 Uiso calc R 1 1 . .
    C C8 0.37032(17) 0.43310(16) 0.57769(10) 0.0257(3) Uani d . 1 1 . .
    H H8A 0.2976 0.4335 0.5430 0.031 Uiso calc R 1 1 . .
    C C9 0.38758(18) 0.34711(15) 0.63185(10) 0.0239(3) Uani d . 1 1 . .
    H H9A 0.3264 0.2900 0.6331 0.029 Uiso calc R 1 1 . .
    C C10 0.49526(18) 0.34559(14) 0.68415(10) 0.0233(3) Uani d . 1 1 . .
    H H10A 0.5065 0.2869 0.7195 0.028 Uiso calc R 1 1 . .
    C C11 0.58660(17) 0.43126(15) 0.68419(9) 0.0210(3) Uani d . 1 1 . .
    H H11A 0.6583 0.4319 0.7196 0.025 Uiso calc R 1 1 . .
    C C12 0.56621(16) 0.51535(13) 0.62922(10) 0.0177(3) Uani d . 1 1 . .
    C C13 0.72672(18) 0.76812(13) 0.63093(9) 0.0177(3) Uani d . 1 1 . .
    C C14 0.72985(18) 0.88840(12) 0.63244(9) 0.0172(3) Uani d . 1 1 . .
    C C15 0.85120(17) 0.94347(13) 0.63515(9) 0.0189(3) Uani d . 1 1 . .
    H H15A 0.9303 0.9043 0.6357 0.023 Uiso calc R 1 1 . .
    C C16 0.85250(18) 1.05748(14) 0.63703(10) 0.0212(3) Uani d . 1 1 . .
    H H16A 0.9327 1.0950 0.6387 0.025 Uiso calc R 1 1 . .
    C C17 0.7332(2) 1.11546(13) 0.63649(10) 0.0219(3) Uani d . 1 1 . .
    H H17A 0.7344 1.1917 0.6381 0.026 Uiso calc R 1 1 . .
    C C18 0.61291(17) 1.06055(15) 0.63361(10) 0.0228(3) Uani d . 1 1 . .
    H H18A 0.5339 1.0998 0.6333 0.027 Uiso calc R 1 1 . .
    C C19 0.61083(17) 0.94650(14) 0.63126(10) 0.0213(3) Uani d . 1 1 . .
    H H19A 0.5305 0.9092 0.6289 0.026 Uiso calc R 1 1 . .
    O O1 0.66840(16) 0.64500(12) 0.45240(8) 0.0318(3) Uani d . 1 1 . .
    C C20 0.7317(3) 0.74038(17) 0.42248(12) 0.0414(5) Uani d . 1 1 . .
    H H20A 0.8265 0.7327 0.4305 0.050 Uiso calc R 1 1 . .
    H H20B 0.7024 0.8028 0.4543 0.050 Uiso calc R 1 1 . .
    C C21 0.7067(2) 0.76420(17) 0.33541(12) 0.0350(4) Uani d . 1 1 . .
    H H21A 0.7519 0.8305 0.3204 0.053 Uiso calc R 1 1 . .
    H H21B 0.6132 0.7730 0.3267 0.053 Uiso calc R 1 1 . .
    H H21C 0.7390 0.7045 0.3030 0.053 Uiso calc R 1 1 . .
    H H1O1 0.680(2) 0.6005(18) 0.4199(13) 0.023(6) Uiso d . 1 1 . .
loop_
    _atom_site_aniso_label
    _atom_site_aniso_U_11
    _atom_site_aniso_U_22
    _atom_site_aniso_U_33
    _atom_site_aniso_U_12
    _atom_site_aniso_U_13
    _atom_site_aniso_U_23
    Br1 0.01918(7) 0.02057(7) 0.02204(7) -0.00001(6) -0.00178(6) 0.00324(6)
    N1 0.0194(7) 0.0158(6) 0.0206(6) -0.0008(5) 0.0009(5) 0.0006(5)
    N2 0.0151(7) 0.0164(6) 0.0195(6) -0.0001(5) -0.0012(5) -0.0001(5)
    N3 0.0154(6) 0.0162(6) 0.0180(5) 0.0003(5) 0.0001(5) -0.0004(5)
    N4 0.0177(7) 0.0155(6) 0.0204(6) 0.0000(5) 0.0009(5) -0.0006(5)
    C1 0.0232(8) 0.0218(8) 0.0210(7) 0.0027(6) -0.0037(6) -0.0004(6)
    C2 0.0298(9) 0.0176(7) 0.0250(8) 0.0004(7) 0.0008(7) -0.0065(6)
    C3 0.0215(8) 0.0195(7) 0.0297(8) 0.0037(6) 0.0063(7) 0.0038(7)
    C4 0.0193(7) 0.0321(9) 0.0239(7) 0.0072(6) -0.0006(7) 0.0022(7)
    C5 0.0177(7) 0.0267(8) 0.0201(7) 0.0012(6) -0.0010(6) -0.0033(7)
    C6 0.0173(7) 0.0152(7) 0.0192(7) 0.0017(6) 0.0008(6) 0.0008(6)
    C7 0.0223(8) 0.0224(8) 0.0236(7) -0.0024(6) -0.0013(6) 0.0006(6)
    C8 0.0214(8) 0.0295(9) 0.0263(7) -0.0047(8) -0.0023(6) -0.0022(8)
    C9 0.0242(8) 0.0201(8) 0.0274(8) -0.0068(6) 0.0064(7) -0.0058(7)
    C10 0.0284(9) 0.0180(7) 0.0236(7) -0.0032(7) 0.0048(7) -0.0007(6)
    C11 0.0215(7) 0.0195(7) 0.0220(7) -0.0014(7) -0.0008(5) 0.0002(6)
    C12 0.0167(7) 0.0167(7) 0.0198(7) -0.0035(6) 0.0014(6) -0.0035(6)
    C13 0.0174(6) 0.0183(6) 0.0173(6) -0.0017(7) -0.0003(6) 0.0007(5)
    C14 0.0183(7) 0.0161(6) 0.0173(6) -0.0008(6) 0.0002(6) 0.0001(5)
    C15 0.0180(7) 0.0188(8) 0.0200(6) 0.0001(6) 0.0003(6) 0.0017(6)
    C16 0.0209(8) 0.0183(8) 0.0243(7) -0.0030(6) 0.0006(6) 0.0013(6)
    C17 0.0252(8) 0.0162(6) 0.0244(6) -0.0001(7) 0.0016(7) 0.0008(6)
    C18 0.0208(8) 0.0188(8) 0.0287(7) 0.0041(6) 0.0013(6) -0.0002(7)
    C19 0.0165(8) 0.0207(9) 0.0267(7) -0.0006(6) 0.0003(6) -0.0003(6)
    O1 0.0459(9) 0.0234(6) 0.0261(6) 0.0004(6) 0.0077(6) 0.0030(5)
    C20 0.0565(14) 0.0350(10) 0.0326(9) -0.0145(11) -0.0001(10) 0.0063(8)
    C21 0.0472(12) 0.0300(9) 0.0279(8) 0.0026(8) 0.0066(10) 0.0048(8)
_geom_special_details
;
All e.s.d.'s (except the e.s.d. in the dihedral angle between two l.s. planes)
are estimated using the full covariance matrix. The cell e.s.d.'s are taken
into account individually in the estimation of e.s.d.'s in distances, angles
and torsion angles; correlations between e.s.d.'s in cell parameters are only
used when they are defined by crystal symmetry. An approximate (isotropic)
treatment of cell e.s.d.'s is used for estimating e.s.d.'s involving l.s.
planes.
;
loop_
    _geom_bond_atom_site_label_1
    _geom_bond_atom_site_label_2
    _geom_bond_site_symmetry_2
    _geom_bond_distance
    _geom_bond_publ_flag
    N1 N2 . 1.3131(18) ?
    N1 C13 . 1.348(2) ?
    N2 N3 . 1.3360(19) ?
    N2 C6 . 1.445(2) ?
    N3 N4 . 1.3085(19) ?
    N3 C12 . 1.436(2) ?
    N4 C13 . 1.345(2) ?
    C1 C6 . 1.377(2) ?
    C1 C2 . 1.387(2) ?
    C1 H1A . 0.9300 ?
    C2 C3 . 1.380(3) ?
    C2 H2A . 0.9300 ?
    C3 C4 . 1.394(3) ?
    C3 H3A . 0.9300 ?
    C4 C5 . 1.391(2) ?
    C4 H4A . 0.9300 ?
    C5 C6 . 1.387(2) ?
    C5 H5A . 0.9300 ?
    C7 C12 . 1.383(2) ?
    C7 C8 . 1.391(2) ?
    C7 H7A . 0.9300 ?
    C8 C9 . 1.389(3) ?
    C8 H8A . 0.9300 ?
    C9 C10 . 1.388(3) ?
    C9 H9A . 0.9300 ?
    C10 C11 . 1.393(2) ?
    C10 H10A . 0.9300 ?
    C11 C12 . 1.384(2) ?
    C11 H11A . 0.9300 ?
    C13 C14 . 1.467(2) ?
    C14 C19 . 1.394(2) ?
    C14 C15 . 1.397(2) ?
    C15 C16 . 1.390(2) ?
    C15 H15A . 0.9300 ?
    C16 C17 . 1.395(3) ?
    C16 H16A . 0.9300 ?
    C17 C18 . 1.387(3) ?
    C17 H17A . 0.9300 ?
    C18 C19 . 1.391(2) ?
    C18 H18A . 0.9300 ?
    C19 H19A . 0.9300 ?
    O1 C20 . 1.415(2) ?
    O1 H1O1 . 0.77(2) ?
    C20 C21 . 1.487(3) ?
    C20 H20A . 0.9700 ?
    C20 H20B . 0.9700 ?
    C21 H21A . 0.9600 ?
    C21 H21B . 0.9600 ?
    C21 H21C . 0.9600 ?
loop_
    _geom_angle_atom_site_label_1
    _geom_angle_atom_site_label_2
    _geom_angle_atom_site_label_3
    _geom_angle_site_symmetry_1
    _geom_angle_site_symmetry_3
    _geom_angle
    _geom_angle_publ_flag
    N2 N1 C13 . . 103.49(14) ?
    N1 N2 N3 . . 110.09(13) ?
    N1 N2 C6 . . 124.11(14) ?
    N3 N2 C6 . . 125.75(14) ?
    N4 N3 N2 . . 110.19(14) ?
    N4 N3 C12 . . 123.11(14) ?
    N2 N3 C12 . . 126.69(14) ?
    N3 N4 C13 . . 103.73(14) ?
    C6 C1 C2 . . 117.50(16) ?
    C6 C1 H1A . . 121.2 ?
    C2 C1 H1A . . 121.2 ?
    C3 C2 C1 . . 121.04(16) ?
    C3 C2 H2A . . 119.5 ?
    C1 C2 H2A . . 119.5 ?
    C2 C3 C4 . . 119.97(16) ?
    C2 C3 H3A . . 120.0 ?
    C4 C3 H3A . . 120.0 ?
    C5 C4 C3 . . 120.41(16) ?
    C5 C4 H4A . . 119.8 ?
    C3 C4 H4A . . 119.8 ?
    C6 C5 C4 . . 117.40(16) ?
    C6 C5 H5A . . 121.3 ?
    C4 C5 H5A . . 121.3 ?
    C1 C6 C5 . . 123.67(15) ?
    C1 C6 N2 . . 118.71(15) ?
    C5 C6 N2 . . 117.62(14) ?
    C12 C7 C8 . . 117.61(16) ?
    C12 C7 H7A . . 121.2 ?
    C8 C7 H7A . . 121.2 ?
    C9 C8 C7 . . 120.16(16) ?
    C9 C8 H8A . . 119.9 ?
    C7 C8 H8A . . 119.9 ?
    C10 C9 C8 . . 120.57(16) ?
    C10 C9 H9A . . 119.7 ?
    C8 C9 H9A . . 119.7 ?
    C9 C10 C11 . . 120.55(16) ?
    C9 C10 H10A . . 119.7 ?
    C11 C10 H10A . . 119.7 ?
    C12 C11 C10 . . 117.17(15) ?
    C12 C11 H11A . . 121.4 ?
    C10 C11 H11A . . 121.4 ?
    C7 C12 C11 . . 123.91(16) ?
    C7 C12 N3 . . 116.88(15) ?
    C11 C12 N3 . . 119.16(15) ?
    N4 C13 N1 . . 112.50(13) ?
    N4 C13 C14 . . 123.39(16) ?
    N1 C13 C14 . . 124.11(16) ?
    C19 C14 C15 . . 120.73(14) ?
    C19 C14 C13 . . 119.28(16) ?
    C15 C14 C13 . . 119.99(16) ?
    C16 C15 C14 . . 119.30(16) ?
    C16 C15 H15A . . 120.3 ?
    C14 C15 H15A . . 120.3 ?
    C15 C16 C17 . . 119.87(16) ?
    C15 C16 H16A . . 120.1 ?
    C17 C16 H16A . . 120.1 ?
    C18 C17 C16 . . 120.68(15) ?
    C18 C17 H17A . . 119.7 ?
    C16 C17 H17A . . 119.7 ?
    C17 C18 C19 . . 119.77(16) ?
    C17 C18 H18A . . 120.1 ?
    C19 C18 H18A . . 120.1 ?
    C18 C19 C14 . . 119.63(16) ?
    C18 C19 H19A . . 120.2 ?
    C14 C19 H19A . . 120.2 ?
    C20 O1 H1O1 . . 105.3(16) ?
    O1 C20 C21 . . 114.90(19) ?
    O1 C20 H20A . . 108.5 ?
    C21 C20 H20A . . 108.5 ?
    O1 C20 H20B . . 108.5 ?
    C21 C20 H20B . . 108.5 ?
    H20A C20 H20B . . 107.5 ?
    C20 C21 H21A . . 109.5 ?
    C20 C21 H21B . . 109.5 ?
    H21A C21 H21B . . 109.5 ?
    C20 C21 H21C . . 109.5 ?
    H21A C21 H21C . . 109.5 ?
    H21B C21 H21C . . 109.5 ?
loop_
    _geom_torsion_atom_site_label_1
    _geom_torsion_atom_site_label_2
    _geom_torsion_atom_site_label_3
    _geom_torsion_atom_site_label_4
    _geom_torsion_site_symmetry_1
    _geom_torsion_site_symmetry_2
    _geom_torsion_site_symmetry_3
    _geom_torsion_site_symmetry_4
    _geom_torsion
    _geom_torsion_publ_flag
    C13 N1 N2 N3 . . . . -0.90(17) ?
    C13 N1 N2 C6 . . . . 176.61(14) ?
    N1 N2 N3 N4 . . . . 1.10(19) ?
    C6 N2 N3 N4 . . . . -176.36(13) ?
    N1 N2 N3 C12 . . . . 179.91(13) ?
    C6 N2 N3 C12 . . . . 2.5(2) ?
    N2 N3 N4 C13 . . . . -0.76(17) ?
    C12 N3 N4 C13 . . . . -179.62(14) ?
    C6 C1 C2 C3 . . . . 0.5(3) ?
    C1 C2 C3 C4 . . . . -0.6(3) ?
    C2 C3 C4 C5 . . . . 0.1(3) ?
    C3 C4 C5 C6 . . . . 0.5(3) ?
    C2 C1 C6 C5 . . . . 0.2(3) ?
    C2 C1 C6 N2 . . . . 179.09(15) ?
    C4 C5 C6 C1 . . . . -0.7(3) ?
    C4 C5 C6 N2 . . . . -179.57(15) ?
    N1 N2 C6 C1 . . . . -120.81(18) ?
    N3 N2 C6 C1 . . . . 56.3(2) ?
    N1 N2 C6 C5 . . . . 58.2(2) ?
    N3 N2 C6 C5 . . . . -124.72(17) ?
    C12 C7 C8 C9 . . . . -1.4(3) ?
    C7 C8 C9 C10 . . . . 0.3(3) ?
    C8 C9 C10 C11 . . . . 1.1(3) ?
    C9 C10 C11 C12 . . . . -1.2(2) ?
    C8 C7 C12 C11 . . . . 1.3(3) ?
    C8 C7 C12 N3 . . . . -176.24(15) ?
    C10 C11 C12 C7 . . . . 0.0(3) ?
    C10 C11 C12 N3 . . . . 177.52(15) ?
    N4 N3 C12 C7 . . . . 49.6(2) ?
    N2 N3 C12 C7 . . . . -129.11(18) ?
    N4 N3 C12 C11 . . . . -128.14(17) ?
    N2 N3 C12 C11 . . . . 53.2(2) ?
    N3 N4 C13 N1 . . . . 0.20(17) ?
    N3 N4 C13 C14 . . . . 178.98(14) ?
    N2 N1 C13 N4 . . . . 0.43(17) ?
    N2 N1 C13 C14 . . . . -178.33(13) ?
    N4 C13 C14 C19 . . . . -3.8(2) ?
    N1 C13 C14 C19 . . . . 174.82(15) ?
    N4 C13 C14 C15 . . . . 176.09(14) ?
    N1 C13 C14 C15 . . . . -5.3(2) ?
    C19 C14 C15 C16 . . . . 0.3(2) ?
    C13 C14 C15 C16 . . . . -179.62(15) ?
    C14 C15 C16 C17 . . . . 0.2(2) ?
    C15 C16 C17 C18 . . . . -0.4(2) ?
    C16 C17 C18 C19 . . . . 0.0(2) ?
    C17 C18 C19 C14 . . . . 0.5(3) ?
    C15 C14 C19 C18 . . . . -0.6(2) ?
    C13 C14 C19 C18 . . . . 179.27(15) ?
loop_
    _geom_hbond_atom_site_label_D
    _geom_hbond_atom_site_label_H
    _geom_hbond_atom_site_label_A
    _geom_hbond_site_symmetry_A
    _geom_hbond_distance_DH
    _geom_hbond_distance_HA
    _geom_hbond_distance_DA
    _geom_hbond_angle_DHA
    _geom_hbond_publ_flag
    O1 H1O1 Br1 . 0.77(2) 2.59(2) 3.3434(15) 167(2) yes
    C9 H9A Br1 4_456 0.93 2.83 3.7010(18) 157 yes
    C11 H11A Br1 2_665 0.93 2.86 3.6041(17) 138 yes
_iucr_refine_instructions_details
;
TITL mo_h46_0m in P2(1)2(1)2(1) (100K)
CELL 0.71073  10.0870  12.1904  16.5045  90.000  90.000  90.000
ZERR    4.00   0.0011   0.0013   0.0018   0.000   0.000   0.000
LATT -1
SYMM 0.5-X, -Y, 0.5+Z
SYMM -X, 0.5+Y, 0.5-Z
SYMM 0.5+X, 0.5-Y, -Z
SFAC C H N BR O
UNIT 84 84 16 4 4
SIZE 0.104 0.284 0.376
L.S. 10
BOND $H
FMAP 2 1 60
TWIN
ACTA
CONF
EQIV $1 -1/2+x,1/2-y,1-z
HTAB C9 Br1_$1
OMIT 0 8 5
OMIT 0 2 2
OMIT 0 8 4
OMIT 0 4 3
OMIT 0 1 1
OMIT 0 4 2
OMIT 0 9 4
PLAN 20
WGHT    0.038200
BASF   0.36841
FVAR       0.25730
BR1   4    0.730298    0.424198    0.338351    11.00000    0.01918    0.02057 =
         0.02204    0.00324   -0.00178   -0.00001
N1    3    0.835458    0.704295    0.625771    11.00000    0.01945    0.01577 =
         0.02058    0.00062    0.00088   -0.00077
N2    3    0.786906    0.604381    0.624079    11.00000    0.01512    0.01636 =
         0.01946   -0.00005   -0.00122   -0.00008
N3    3    0.654783    0.607604    0.629230    11.00000    0.01542    0.01615 =
         0.01797   -0.00037    0.00007    0.00032
N4    3    0.613924    0.709350    0.632966    11.00000    0.01770    0.01548 =
         0.02044   -0.00063    0.00094    0.00001
C1    1    0.841472    0.438743    0.549437    11.00000    0.02325    0.02176 =
         0.02095   -0.00035   -0.00372    0.00268
AFIX  43
H1A   2    0.774284    0.454350    0.512611    11.00000   -1.20000
AFIX   0
C2    1    0.920415    0.346267    0.540973    11.00000    0.02978    0.01761 =
         0.02501   -0.00648    0.00079    0.00043
AFIX  43
H2A   2    0.906407    0.299180    0.497473    11.00000   -1.20000
AFIX   0
C3    1    1.019438    0.323033    0.596100    11.00000    0.02148    0.01951 =
         0.02973    0.00375    0.00635    0.00367
AFIX  43
H3A   2    1.070989    0.260349    0.589863    11.00000   -1.20000
AFIX   0
C4    1    1.042124    0.393560    0.661111    11.00000    0.01930    0.03207 =
         0.02388    0.00216   -0.00058    0.00716
AFIX  43
H4A   2    1.108989    0.377769    0.698113    11.00000   -1.20000
AFIX   0
C5    1    0.965354    0.487443    0.670994    11.00000    0.01769    0.02674 =
         0.02011   -0.00331   -0.00097    0.00115
AFIX  43
H5A   2    0.979869    0.535488    0.713856    11.00000   -1.20000
AFIX   0
C6    1    0.866325    0.506573    0.614419    11.00000    0.01734    0.01515 =
         0.01924    0.00085    0.00077    0.00170
C7    1    0.461520    0.518649    0.575142    11.00000    0.02228    0.02242 =
         0.02360    0.00064   -0.00131   -0.00238
AFIX  43
H7A   2    0.452425    0.575995    0.538397    11.00000   -1.20000
AFIX   0
C8    1    0.370323    0.433100    0.577690    11.00000    0.02139    0.02955 =
         0.02628   -0.00222   -0.00231   -0.00473
AFIX  43
H8A   2    0.297626    0.433507    0.543034    11.00000   -1.20000
AFIX   0
C9    1    0.387577    0.347108    0.631851    11.00000    0.02421    0.02010 =
         0.02736   -0.00582    0.00640   -0.00677
AFIX  43
H9A   2    0.326427    0.290037    0.633081    11.00000   -1.20000
AFIX   0
C10   1    0.495258    0.345593    0.684151    11.00000    0.02838    0.01801 =
         0.02357   -0.00069    0.00482   -0.00323
AFIX  43
H10A  2    0.506527    0.286885    0.719469    11.00000   -1.20000
AFIX   0
C11   1    0.586600    0.431257    0.684193    11.00000    0.02147    0.01945 =
         0.02195    0.00017   -0.00083   -0.00141
AFIX  43
H11A  2    0.658258    0.431939    0.719646    11.00000   -1.20000
AFIX   0
C12   1    0.566206    0.515349    0.629223    11.00000    0.01672    0.01673 =
         0.01979   -0.00346    0.00135   -0.00350
C13   1    0.726716    0.768120    0.630932    11.00000    0.01739    0.01829 =
         0.01732    0.00069   -0.00034   -0.00168
C14   1    0.729845    0.888398    0.632438    11.00000    0.01834    0.01610 =
         0.01727    0.00015    0.00021   -0.00082
C15   1    0.851198    0.943465    0.635149    11.00000    0.01800    0.01876 =
         0.01996    0.00170    0.00027    0.00011
AFIX  43
H15A  2    0.930295    0.904275    0.635687    11.00000   -1.20000
AFIX   0
C16   1    0.852496    1.057482    0.637035    11.00000    0.02091    0.01833 =
         0.02430    0.00126    0.00059   -0.00303
AFIX  43
H16A  2    0.932705    1.095037    0.638653    11.00000   -1.20000
AFIX   0
C17   1    0.733215    1.115459    0.636495    11.00000    0.02517    0.01622 =
         0.02438    0.00080    0.00163   -0.00012
AFIX  43
H17A  2    0.734417    1.191712    0.638084    11.00000   -1.20000
AFIX   0
C18   1    0.612905    1.060553    0.633613    11.00000    0.02083    0.01877 =
         0.02872   -0.00021    0.00132    0.00405
AFIX  43
H18A  2    0.533880    1.099847    0.633253    11.00000   -1.20000
AFIX   0
C19   1    0.610828    0.946498    0.631262    11.00000    0.01655    0.02066 =
         0.02670   -0.00032    0.00030   -0.00061
AFIX  43
H19A  2    0.530483    0.909214    0.628918    11.00000   -1.20000
AFIX   0
O1    5    0.668404    0.644997    0.452405    11.00000    0.04585    0.02339 =
         0.02607    0.00295    0.00773    0.00044
C20   1    0.731696    0.740383    0.422480    11.00000    0.05648    0.03503 =
         0.03259    0.00626   -0.00007   -0.01452
AFIX  23
H20A  2    0.826504    0.732746    0.430534    11.00000   -1.20000
H20B  2    0.702420    0.802769    0.454272    11.00000   -1.20000
AFIX   0
C21   1    0.706733    0.764199    0.335414    11.00000    0.04718    0.02998 =
         0.02791    0.00478    0.00663    0.00259
AFIX 137
H21A  2    0.751880    0.830478    0.320400    11.00000   -1.50000
H21B  2    0.613244    0.772979    0.326666    11.00000   -1.50000
H21C  2    0.738965    0.704512    0.302985    11.00000   -1.50000
AFIX   0
H1O1  2    0.680301    0.600500    0.419866    11.00000    0.02321
HKLF 4 1 0 -1 0 -1 0 0 0 0 -1
REM  mo_h46_0m in P2(1)2(1)2(1) (100K)
REM R1 =  0.0257 for   5611 Fo > 4sig(Fo)  and  0.0307 for all   5967 data
REM    250 parameters refined using      0 restraints
END
WGHT      0.0382      0.0000
REM Highest difference peak  0.474,  deepest hole -0.453,  1-sigma level  0.098
Q1    1   0.6825  0.3731  0.3295  11.00000  0.05    0.47
Q2    1   0.7777  0.4744  0.3294  11.00000  0.05    0.46
Q3    1   0.7780  0.3771  0.3506  11.00000  0.05    0.44
Q4    1   0.6837  0.4801  0.3360  11.00000  0.05    0.44
Q5    1   0.6721  0.9219  0.6281  11.00000  0.05    0.43
Q6    1   0.8948  0.4011  0.5374  11.00000  0.05    0.37
Q7    1   0.7851  0.9160  0.6325  11.00000  0.05    0.37
Q8    1   0.4169  0.4794  0.5791  11.00000  0.05    0.36
Q9    1   0.6082  0.5585  0.6295  11.00000  0.05    0.36
Q10   1   0.7277  0.5953  0.6467  11.00000  0.05    0.35
Q11   1   0.8897  0.7511  0.4988  11.00000  0.05    0.34
Q12   1   0.8062  0.7396  0.4871  11.00000  0.05    0.34
Q13   1   0.7394  0.7559  0.4818  11.00000  0.05    0.31
Q14   1   1.0565  0.5823  0.6881  11.00000  0.05    0.29
Q15   1   0.9219  0.5153  0.6391  11.00000  0.05    0.29
Q16   1   0.5945  0.7450  0.4990  11.00000  0.05    0.29
Q17   1   0.9984  1.0832  0.5407  11.00000  0.05    0.29
Q18   1   0.8746  0.4773  0.5740  11.00000  0.05    0.28
Q19   1   0.4600  0.4023  0.4978  11.00000  0.05    0.28
Q20   1   0.7759  0.4197  0.4593  11.00000  0.05    0.28
;
