# Supplementary material for: 2,3,5-Triphenyl-2H-tetra­zol-3-ium bromide ethanol monosolvate
Source: Acta Crystallogr Sect E Struct Rep Online. 2012 Jul 28;68(Pt 8):o2566. doi: 10.1107/S1600536812032953 (PMC3415007; doi:10.1107/S1600536812032953)
Supplement: Supplementary file 2 [file e-68-o2566-Isup2.hkl]

# 
# h,k,l, Fc-squared, Fo-squared, sigma(Fo-squared) and status flag 
# 
data_I
_shelx_title ' mo_h46_0m in P2(1)2(1)2(1) (100K)' 
_shelx_refln_list_code          4 
_shelx_F_calc_maximum      391.67 
_exptl_crystal_F_000       872.00 
_reflns_d_resolution_high  0.7069 
 
loop_ 
 _symmetry_equiv_pos_as_xyz 
 'x, y, z' 
 '-x+1/2, -y, z+1/2' 
 '-x, y+1/2, -z+1/2' 
 'x+1/2, -y+1/2, -z' 
 
_cell_length_a    10.0870 
_cell_length_b    12.1904 
_cell_length_c    16.5045 
_cell_angle_alpha  90.000 
_cell_angle_beta   90.000 
_cell_angle_gamma  90.000 
 
_shelx_F_squared_multiplier     1.000 
 
loop_ 
 _refln_index_h 
 _refln_index_k 
 _refln_index_l 
 _refln_F_squared_calc 
 _refln_F_squared_meas 
 _refln_F_squared_sigma 
 _refln_observed_status 
   6   0   0     2680.89     2448.93     62.33 o 
   8   0   0     3942.60     3773.25    133.41 o 
  10   0   0     1025.93     1005.93     43.93 o 
  12   0   0       16.14        6.48     15.83 o 
  14   0   0       52.58       22.90     20.36 o 
   1   1   0    12438.21    12955.62    223.59 o 
   2   1   0     4140.92     4263.31     84.93 o 
   3   1   0     9832.01     9838.94    151.36 o 
   4   1   0       55.08       52.75      3.69 o 
   5   1   0     2619.70     2651.67     38.39 o 
   6   1   0     1872.72     1902.03     34.47 o 
   7   1   0      399.22      375.36     29.76 o 
   8   1   0       44.58       36.46      5.83 o 
   9   1   0        9.18        4.03      7.62 o 
  10   1   0      228.45      236.26     14.33 o 
  11   1   0      651.94      633.70     24.29 o 
  12   1   0      157.77      128.50     14.28 o 
  13   1   0        2.81       -1.16     12.39 o 
  14   1   0      149.80      115.13     16.27 o 
   0   2   0    17006.31    15935.48    380.45 o 
   1   2   0      593.15      582.33     17.01 o 
   2   2   0       65.04       70.77      3.20 o 
   3   2   0     1236.34     1346.00     24.60 o 
   4   2   0       24.09       34.67      2.56 o 
   5   2   0     2085.26     2049.27     29.86 o 
   6   2   0      896.50      804.14     14.32 o 
   7   2   0     3096.91     3164.55     56.76 o 
   8   2   0      403.20      368.24     12.38 o 
   9   2   0     5141.73     4976.69    102.27 o 
  10   2   0      916.07      864.99     27.80 o 
  11   2   0      992.75      960.85     31.29 o 
  12   2   0       82.22       95.96     13.35 o 
  13   2   0      659.33      639.24     27.21 o 
  14   2   0       27.03       45.73     14.70 o 
   1   3   0        6.09       -3.19      3.19 o 
   2   3   0      314.16      341.34      8.94 o 
   3   3   0      672.54      710.43     16.35 o 
   4   3   0      616.99      586.22     12.50 o 
   5   3   0     3864.33     4214.88     85.73 o 
   6   3   0     7367.04     7503.24    106.08 o 
   7   3   0       86.27       73.79      4.93 o 
   8   3   0     7893.24     7590.09    133.36 o 
   9   3   0      170.39      154.04      8.85 o 
  10   3   0     3754.15     3542.16     74.92 o 
  11   3   0       39.92       40.25     10.68 o 
  12   3   0     1081.34     1011.58     53.65 o 
  13   3   0        4.42       -8.32     12.63 o 
  14   3   0      444.90      414.47     62.70 o 
   0   4   0     2540.63     2408.41     73.39 o 
   1   4   0      243.20      259.88      8.77 o 
   2   4   0     2097.11     2209.63     55.69 o 
   3   4   0     1089.74     1090.38     24.00 o 
   4   4   0     1034.76     1286.66     28.36 o 
   5   4   0      348.95      291.43      9.90 o 
   6   4   0      111.60      109.80      7.15 o 
   7   4   0     3357.17     3340.59     60.21 o 
   8   4   0      148.81      140.83      6.72 o 
   9   4   0     4311.02     4127.02     74.49 o 
  10   4   0        0.49        2.11      7.13 o 
  11   4   0     1101.69     1063.18     33.71 o 
  12   4   0      119.96       97.00     12.91 o 
  13   4   0      555.58      558.69     38.84 o 
   1   5   0     2014.71     1842.86     46.77 o 
   2   5   0      825.60      819.78     22.97 o 
   3   5   0     9828.94    10753.83    214.44 o 
   4   5   0       87.64       68.57      5.35 o 
   5   5   0     1604.59     1616.77     35.46 o 
   6   5   0      330.76      320.70     11.62 o 
   7   5   0      265.52      309.21     18.83 o 
   8   5   0      914.42      918.57     22.54 o 
   9   5   0        5.18        7.76      5.93 o 
  10   5   0      153.75      182.66     12.54 o 
  11   5   0        8.37        6.88      9.73 o 
  12   5   0      283.70      297.96     22.43 o 
  13   5   0        5.93      -15.66     15.66 o 
   0   6   0    14555.57    14716.16    351.48 o 
   1   6   0       51.17       47.40      3.60 o 
   2   6   0    23041.50    24756.94    497.47 o 
   3   6   0     1875.91     1971.04     41.83 o 
   4   6   0     3401.14     3606.17     74.38 o 
   5   6   0      298.48      275.98     10.92 o 
   6   6   0     3599.24     3388.93     78.09 o 
   7   6   0       55.16       66.16      9.47 o 
   8   6   0     1100.79     1015.89     24.33 o 
   9   6   0        7.68       16.09      6.22 o 
  10   6   0      276.09      240.34     13.37 o 
  11   6   0       61.48       67.18      9.74 o 
  12   6   0        0.18      -12.98     12.98 o 
  13   6   0      227.88      260.40     23.07 o 
   1   7   0     3630.72     3388.59     59.97 o 
   2   7   0       56.26       62.61      6.42 o 
   3   7   0     7300.26     7283.26    180.99 o 
   4   7   0      216.63      234.51     16.77 o 
   5   7   0     4021.63     3983.17    101.79 o 
   6   7   0       51.65       47.86      8.42 o 
   7   7   0     1485.50     1480.92     61.67 o 
   8   7   0      289.73      319.32     23.64 o 
   9   7   0      194.69      195.49     16.87 o 
  10   7   0       16.45       15.27      8.03 o 
  11   7   0       28.67       28.34      9.44 o 
  12   7   0        8.33       -9.48     12.38 o 
   0   8   0     3049.28     2900.63    124.46 o 
   1   8   0      197.80      206.77      7.10 o 
   2   8   0     1426.04     1487.97     31.72 o 
   3   8   0      632.26      589.83     20.27 o 
   4   8   0       41.67       40.54     13.23 o 
   5   8   0     2049.14     2170.63     58.76 o 
   6   8   0      346.84      282.98     22.96 o 
   7   8   0     2454.02     2218.34     87.90 o 
   8   8   0     1025.98      940.81     45.33 o 
   9   8   0      172.97      176.43     20.03 o 
  10   8   0        4.26       -1.75      7.63 o 
  11   8   0      523.43      536.35     21.13 o 
  12   8   0      100.80       78.78     14.28 o 
   1   9   0       56.01       58.57      7.75 o 
   2   9   0     1354.34     1343.71     36.78 o 
   3   9   0     3384.05     3413.24     88.00 o 
   4   9   0      875.88      906.47     28.59 o 
   5   9   0     3335.73     3129.62     82.34 o 
   6   9   0     2402.93     2267.37     61.98 o 
   7   9   0       60.14       74.15     16.91 o 
   8   9   0     1482.96     1278.49     57.55 o 
   9   9   0       73.29       74.35     18.95 o 
  10   9   0      607.86      584.83     20.65 o 
  11   9   0      175.36      182.64     12.62 o 
  12   9   0      602.13      674.50     25.28 o 
   0  10   0       11.92        1.46      7.68 o 
   1  10   0      557.33      523.65     17.04 o 
   2  10   0       19.55       11.20      5.54 o 
   3  10   0      188.27      174.89      6.66 o 
   4  10   0      481.88      441.54     38.67 o 
   5  10   0      236.23      270.82     15.60 o 
   6  10   0       10.43        7.12     10.81 o 
   7  10   0     1162.34     1074.84     51.31 o 
   8  10   0       62.18       70.18     18.43 o 
   9  10   0      590.24      607.57     38.58 o 
  10  10   0      112.81      103.60     21.67 o 
  11  10   0      721.74      805.06     26.99 o 
   1  11   0     2093.33     1938.55     50.34 o 
   2  11   0        5.31       14.06      6.10 o 
   3  11   0      455.34      432.66     18.10 o 
   4  11   0       23.80       27.09      9.40 o 
   5  11   0      100.88      116.03     12.95 o 
   6  11   0      315.08      309.80     18.14 o 
   7  11   0      522.30      515.22     35.16 o 
   8  11   0      862.71      950.22     49.32 o 
   9  11   0      116.60      134.88     22.99 o 
  10  11   0      339.25      373.74     30.63 o 
   0  12   0     1845.94     2013.44     74.59 o 
   1  12   0      647.59      643.49     21.30 o 
   2  12   0      535.46      515.27     18.18 o 
   3  12   0       94.23       76.56      8.08 o 
   4  12   0     1823.04     1743.64     46.00 o 
   5  12   0      172.56      162.31     14.74 o 
   6  12   0      728.76      703.39     48.75 o 
   7  12   0      187.52      164.75     23.30 o 
   8  12   0      131.79      119.46     23.16 o 
   9  12   0      235.71      262.10     28.04 o 
  10  12   0        7.06       28.70     21.40 o 
   1  13   0     2106.12     2024.15     53.65 o 
   2  13   0       38.23       30.64     10.72 o 
   3  13   0     1107.64     1086.97     31.64 o 
   4  13   0        0.84        3.84      6.92 o 
   5  13   0     1828.62     1858.52     59.22 o 
   6  13   0       42.71       50.23     13.58 o 
   7  13   0      505.18      505.52     38.04 o 
   8  13   0       44.79       51.83     21.73 o 
   9  13   0      151.37      190.45     26.88 o 
   0  14   0     2267.29     2230.78     83.38 o 
   1  14   0       14.12       -2.30      8.74 o 
   2  14   0      573.42      518.83     19.84 o 
   3  14   0      190.94      175.08     11.89 o 
   4  14   0       26.80       27.94     14.77 o 
   5  14   0      148.90      156.63     10.73 o 
   6  14   0      284.36      295.23     18.95 o 
   7  14   0        9.11      -13.64     20.34 o 
   8  14   0      295.59      331.50     31.88 o 
   1  15   0      773.10      760.10     25.86 o 
   2  15   0        1.26        6.61      9.29 o 
   3  15   0      281.68      313.76     16.35 o 
   4  15   0      463.93      496.65     20.02 o 
   5  15   0      480.04      537.58     22.85 o 
   6  15   0       76.39       64.10      9.57 o 
   0  16   0      231.42      255.11     21.85 o 
   1  16   0        3.72        9.02     22.40 o 
   2  16   0      163.05      155.21     13.32 o 
   3  16   0      122.41      142.65     13.07 o 
   4  16   0       16.74       33.55     19.95 o 
   5  16   0      142.34      118.95     12.20 o 
   1  17   0      550.15      654.52     25.39 o 
   2  17   0      157.09      183.69     14.98 o 
   1   0   1       92.55       92.83      2.47 o 
   2   0   1        1.92       -0.69      0.69 o 
   3   0   1     2290.36     1528.04     53.47 o 
   4   0   1      737.49      649.54     24.89 o 
   5   0   1     8340.77     8481.44    147.44 o 
   6   0   1     2360.37     2306.63     41.68 o 
   7   0   1     1511.41     1506.24     28.49 o 
   8   0   1     2931.18     2730.33     69.56 o 
   9   0   1      182.62      153.87     11.06 o 
  10   0   1      934.60      839.96     27.37 o 
  11   0   1     1872.25     1674.55     47.50 o 
  12   0   1      229.00      239.88     16.71 o 
  13   0   1      627.00      598.61     26.75 o 
  14   0   1      345.36      410.51     30.71 o 
 -14   1   1      275.84      311.75     20.86 o 
 -13   1   1      317.29      306.26     19.34 o 
 -12   1   1      400.43      368.73     19.56 o 
 -11   1   1      304.39      332.27     18.03 o 
 -10   1   1     3522.33     3335.17     85.56 o 
  -9   1   1      512.49      494.14     23.10 o 
  -8   1   1     2971.21     2839.65     59.76 o 
  -7   1   1      443.44      427.10     19.21 o 
  -6   1   1     2947.69     2827.97     58.30 o 
  -5   1   1      525.15      527.79      8.83 o 
  -4   1   1     2994.33     2947.78     69.92 o 
  -3   1   1      834.33      809.40     12.47 o 
  -2   1   1     6868.82     7084.11    106.75 o 
  -1   1   1     6398.77     6906.24    215.34 o 
   1   1   1     6427.56     6752.49    117.58 o 
   2   1   1     6643.84     6867.37    138.94 o 
   3   1   1      914.83      869.16     13.76 o 
   4   1   1     2959.44     2912.15     50.68 o 
   5   1   1      524.32      519.19      8.87 o 
   6   1   1     2982.19     2850.59     50.51 o 
   7   1   1      415.53      417.37     15.64 o 
   8   1   1     2981.77     2848.08     59.66 o 
   9   1   1      453.21      433.80     17.58 o 
  10   1   1     3487.47     3237.03    108.89 o 
  11   1   1      321.64      349.33     18.42 o 
  12   1   1      406.75      377.79     27.98 o 
  13   1   1      316.02      317.60     19.98 o 
  14   1   1      278.12      316.94     20.88 o 
 -14   2   1       92.30       76.97     15.92 o 
 -13   2   1      228.77      223.28     17.61 o 
 -12   2   1       29.00       34.12     11.94 o 
 -11   2   1     1094.98     1079.04     34.09 o 
 -10   2   1      357.47      295.25     15.29 o 
  -9   2   1      849.01      785.19     20.54 o 
  -8   2   1     1232.26     1226.94     28.61 o 
  -7   2   1      953.28      928.58     19.09 o 
  -6   2   1     1626.66     1542.01     25.23 o 
  -5   2   1     4361.50     4410.04     63.06 o 
  -4   2   1     3082.20     3007.78     51.04 o 
  -3   2   1     2263.72     2287.14     40.73 o 
  -2   2   1    20767.88    21723.83    515.25 o 
  -1   2   1      164.33      155.92      4.50 o 
   0   2   1     1923.53     1965.50     92.06 o 
   1   2   1      146.68      137.50      4.54 o 
   2   2   1    20448.22    21334.01    431.46 o 
   3   2   1     2286.18     2280.68     40.71 o 
   4   2   1     2936.21     2815.42     50.80 o 
   5   2   1     4407.44     4446.54     69.17 o 
   6   2   1     1581.54     1499.12     25.09 o 
   7   2   1     1028.81      991.09     19.33 o 
   8   2   1     1284.00     1258.31     28.72 o 
   9   2   1      802.14      769.82     28.61 o 
  10   2   1      311.76      308.13     15.97 o 
  11   2   1     1112.40     1023.83     53.29 o 
  12   2   1       29.75       12.51     15.09 o 
  13   2   1      232.16      212.11     17.62 o 
  14   2   1       97.61       79.55     15.64 o 
 -13   3   1      229.50      230.00     17.62 o 
 -12   3   1       53.00       54.07     12.33 o 
 -11   3   1       73.33       65.03     11.46 o 
 -10   3   1      441.35      430.19     15.39 o 
  -9   3   1      609.71      583.72     17.02 o 
  -8   3   1      827.48      811.44     17.93 o 
  -7   3   1     1781.65     1750.88     33.60 o 
  -6   3   1     1561.73     1510.37     23.08 o 
  -5   3   1     4568.35     4414.75     68.94 o 
  -4   3   1     1497.03     1457.91     31.86 o 
  -3   3   1    11471.01    12136.95    235.69 o 
  -2   3   1     5880.43     6005.47    118.49 o 
  -1   3   1    13729.26    14460.90    357.36 o 
   0   3   1    15554.82    16253.55    305.32 o 
   1   3   1    13849.79    14796.74    367.86 o 
   2   3   1     5889.24     5889.80    119.69 o 
   3   3   1    11205.96    11625.22    204.91 o 
   4   3   1     1601.50     1519.30     27.80 o 
   5   3   1     4657.88     4521.24     90.50 o 
   6   3   1     1585.90     1547.24     25.54 o 
   7   3   1     1900.28     1864.85     34.06 o 
   8   3   1      867.00      859.24     18.15 o 
   9   3   1      589.23      541.83     16.73 o 
  10   3   1      427.07      385.29     18.52 o 
  11   3   1       80.82       82.98     11.70 o 
  12   3   1       55.43       53.64     16.29 o 
  13   3   1      231.71      193.59     17.01 o 
 -13   4   1      161.13      149.00     15.87 o 
 -12   4   1       70.82       86.37     16.70 o 
 -11   4   1       90.21       75.40     12.19 o 
 -10   4   1      194.26      199.51     13.96 o 
  -9   4   1      376.91      381.62     13.31 o 
  -8   4   1     1670.61     1729.08     38.42 o 
  -7   4   1     1108.03     1142.84     26.04 o 
  -6   4   1     1551.54     1490.27     27.40 o 
  -5   4   1      551.27      513.15     13.81 o 
  -4   4   1     9340.93     9706.81    191.88 o 
  -3   4   1     1346.60     1330.84     28.40 o 
  -2   4   1     5360.12     5551.58    119.25 o 
  -1   4   1     5171.60     5424.01    133.79 o 
   0   4   1     6771.78     6477.94    109.64 o 
   1   4   1     5115.25     5438.05    133.76 o 
   2   4   1     5242.51     5535.42    110.82 o 
   3   4   1     1274.10     1298.24     32.00 o 
   4   4   1     9253.83     9497.94    166.80 o 
   5   4   1      523.91      479.68     16.27 o 
   6   4   1     1547.01     1541.90     33.61 o 
   7   4   1     1174.21     1164.46     27.71 o 
   8   4   1     1798.47     1822.46     34.43 o 
   9   4   1      355.53      340.00     11.84 o 
  10   4   1      186.76      189.51     10.70 o 
  11   4   1       89.23       90.55     10.10 o 
  12   4   1       69.45       79.09     12.81 o 
  13   4   1      143.24      114.09     14.84 o 
 -13   5   1      275.24      241.60     23.04 o 
 -12   5   1      395.65      342.61     25.05 o 
 -11   5   1      216.36      222.52     18.16 o 
 -10   5   1     1280.93     1222.25     29.36 o 
  -9   5   1      201.15      221.17     10.31 o 
  -8   5   1     3332.07     3203.57     67.19 o 
  -7   5   1      857.51      837.73     16.98 o 
  -6   5   1     1085.92     1008.24     24.73 o 
  -5   5   1     1315.65     1238.68     28.28 o 
  -4   5   1      931.93      963.07     23.02 o 
  -3   5   1     4724.84     4998.50    100.47 o 
  -2   5   1     3174.57     3495.78     87.74 o 
  -1   5   1     2479.54     2427.44     63.63 o 
   0   5   1      175.94      163.06      4.37 o 
   1   5   1     2433.76     2504.33     61.94 o 
   2   5   1     3093.28     3458.79     87.18 o 
   3   5   1     4625.94     4900.35     99.73 o 
   4   5   1     1022.95     1042.43     23.23 o 
   5   5   1     1301.27     1242.43     28.18 o 
   6   5   1     1175.91     1068.78     24.84 o 
   7   5   1      943.44      900.52     18.73 o 
   8   5   1     3393.17     3270.00     59.44 o 
   9   5   1      217.74      206.22      8.94 o 
  10   5   1     1258.49     1220.75     29.44 o 
  11   5   1      235.30      255.25     27.05 o 
  12   5   1      385.42      357.24     25.37 o 
  13   5   1      266.88      217.30     22.07 o 
 -13   6   1      494.72      480.65     29.44 o 
 -12   6   1      225.61      181.45     18.24 o 
 -11   6   1      726.66      750.83     45.25 o 
 -10   6   1      901.18      787.33     26.90 o 
  -9   6   1      970.28     1023.90     25.38 o 
  -8   6   1     1364.59     1310.77     30.03 o 
  -7   6   1     1918.44     2041.57     69.07 o 
  -6   6   1      749.59      751.46     19.82 o 
  -5   6   1     2241.93     2297.95     49.42 o 
  -4   6   1       29.28       31.53      5.20 o 
  -3   6   1      817.69      808.73     19.32 o 
  -2   6   1      607.73      659.48     15.62 o 
  -1   6   1     1065.81     1069.29     19.53 o 
   0   6   1     1235.20     1275.36     27.31 o 
   1   6   1     1041.13     1075.20     20.09 o 
   2   6   1      561.59      616.42     15.48 o 
   3   6   1      779.62      805.50     19.19 o 
   4   6   1       39.22       41.32      5.30 o 
   5   6   1     2246.13     2318.28     51.50 o 
   6   6   1      737.35      716.54     19.36 o 
   7   6   1     1986.47     2094.20     57.17 o 
   8   6   1     1349.02     1274.85     29.28 o 
   9   6   1      955.80      996.57     24.78 o 
  10   6   1      893.02      811.86     25.85 o 
  11   6   1      727.82      775.87     25.57 o 
  12   6   1      218.00      206.00     19.21 o 
  13   6   1      495.01      499.39     30.89 o 
 -12   7   1      679.99      732.52     34.53 o 
 -11   7   1      586.29      617.61     22.46 o 
 -10   7   1      697.07      682.21     23.04 o 
  -9   7   1      763.07      827.63     25.29 o 
  -8   7   1     1568.77     1384.68     59.05 o 
  -7   7   1      401.68      381.07     26.80 o 
  -6   7   1     1497.72     1481.75     42.07 o 
  -5   7   1      291.71      253.20     13.00 o 
  -4   7   1     1368.88     1447.49     40.44 o 
  -3   7   1      300.32      330.04     13.83 o 
  -2   7   1      254.92      286.78     16.69 o 
  -1   7   1      421.17      469.44     10.01 o 
   0   7   1      615.95      662.17     16.80 o 
   1   7   1      409.89      475.75     10.63 o 
   2   7   1      231.98      259.18     11.85 o 
   3   7   1      282.64      302.89     13.72 o 
   4   7   1     1327.30     1473.82     45.08 o 
   5   7   1      254.06      236.71     12.69 o 
   6   7   1     1508.88     1491.00     45.30 o 
   7   7   1      421.32      403.13     26.89 o 
   8   7   1     1535.68     1423.37     59.96 o 
   9   7   1      753.85      799.24     24.54 o 
  10   7   1      724.45      711.68     23.61 o 
  11   7   1      583.01      590.65     21.95 o 
  12   7   1      669.28      704.27     34.00 o 
 -12   8   1       68.81       79.16     14.90 o 
 -11   8   1      646.22      720.08     24.97 o 
 -10   8   1      492.40      548.54     20.09 o 
  -9   8   1      173.12      190.59     10.55 o 
  -8   8   1     1093.40     1064.88     49.77 o 
  -7   8   1      532.74      504.66     31.76 o 
  -6   8   1      194.36      183.27     17.98 o 
  -5   8   1     1905.85     1935.59     51.85 o 
  -4   8   1      785.41      803.70     24.81 o 
  -3   8   1     1262.38     1268.24     35.91 o 
  -2   8   1     1771.35     1769.78     36.35 o 
  -1   8   1      231.32      193.44      9.96 o 
   0   8   1     4583.07     4866.36     96.53 o 
   1   8   1      253.79      205.94     16.77 o 
   2   8   1     1693.37     1725.74     36.86 o 
   3   8   1     1271.10     1276.83     35.88 o 
   4   8   1      685.46      709.73     24.58 o 
   5   8   1     1862.28     1806.68     51.34 o 
   6   8   1      213.08      196.67     12.75 o 
   7   8   1      550.19      529.82     31.85 o 
   8   8   1     1092.10     1113.95     50.93 o 
   9   8   1      176.56      175.08     19.95 o 
  10   8   1      521.24      546.73     20.05 o 
  11   8   1      641.09      695.93     24.53 o 
  12   8   1       60.64      102.35     15.29 o 
 -12   9   1       11.36       19.57     19.31 o 
 -11   9   1      378.10      447.36     19.44 o 
 -10   9   1      114.64      110.05      9.59 o 
  -9   9   1      512.60      505.45     34.42 o 
  -8   9   1      289.24      277.83     24.71 o 
  -7   9   1      293.46      289.31     24.00 o 
  -6   9   1      260.46      231.87     23.55 o 
  -5   9   1     1713.60     1652.67     50.69 o 
  -4   9   1      912.70      915.10     29.07 o 
  -3   9   1     3069.89     3013.80     79.62 o 
  -2   9   1     1341.87     1337.80     35.02 o 
   0   9   1     2399.83     2401.47     60.19 o 
   2   9   1     1320.60     1331.05     28.04 o 
   3   9   1     3151.31     3146.43     85.46 o 
   4   9   1      968.40      935.31     29.35 o 
   5   9   1     1793.68     1622.93     46.39 o 
   6   9   1      297.91      254.50     14.91 o 
   7   9   1      315.93      337.36     25.68 o 
   8   9   1      283.50      292.35     24.49 o 
   9   9   1      521.21      490.04     33.38 o 
  10   9   1      129.75      139.56      9.92 o 
  11   9   1      391.81      429.97     19.05 o 
  12   9   1        9.93       24.06     10.65 o 
 -11  10   1      181.86      196.25     13.54 o 
 -10  10   1      136.58      163.19     10.30 o 
  -9  10   1      118.39      145.20     21.95 o 
  -8  10   1      386.58      363.61     28.71 o 
  -7  10   1      281.52      306.30     26.05 o 
  -6  10   1      971.28      953.05     47.43 o 
  -5  10   1      195.82      228.12     14.48 o 
  -4  10   1     2617.56     2437.44     66.94 o 
  -3  10   1      789.22      750.47     21.68 o 
  -2  10   1     3167.23     3084.11     76.61 o 
  -1  10   1     1663.46     1649.92     43.64 o 
   0  10   1     1024.09      998.52     27.88 o 
   1  10   1     1707.04     1716.73     50.96 o 
   2  10   1     3135.48     3064.94     76.47 o 
   3  10   1      747.87      736.39     21.55 o 
   4  10   1     2670.44     2563.94     79.71 o 
   5  10   1      191.40      191.65     35.88 o 
   6  10   1     1006.30      997.74     60.65 o 
   7  10   1      278.60      292.33     25.01 o 
   8  10   1      399.47      324.97     26.33 o 
   9  10   1      132.44      108.93     20.31 o 
  10  10   1      141.00      188.83     24.08 o 
  11  10   1      177.86      197.03     12.61 o 
 -10  11   1      189.48      175.30     24.57 o 
  -9  11   1      348.99      378.62     31.18 o 
  -8  11   1      228.34      235.96     25.64 o 
  -7  11   1      768.58      844.82     45.79 o 
  -6  11   1      304.31      295.84     20.69 o 
  -5  11   1     1191.29     1197.08     37.53 o 
  -4  11   1      280.88      244.47     15.06 o 
  -3  11   1     1729.81     1661.43     44.27 o 
  -2  11   1      295.25      254.24     12.04 o 
  -1  11   1      386.71      376.53     15.18 o 
   0  11   1     3801.16     3696.04     91.87 o 
   1  11   1      416.26      392.97     15.17 o 
   2  11   1      297.76      272.88     12.42 o 
   3  11   1     1748.25     1714.64     44.08 o 
   4  11   1      328.63      357.12     24.06 o 
   5  11   1     1225.08     1166.35     37.26 o 
   6  11   1      305.65      286.34     22.59 o 
   7  11   1      736.09      716.28     41.11 o 
   8  11   1      216.28      266.16     26.39 o 
   9  11   1      355.40      330.16     28.45 o 
  10  11   1      189.33      159.08     23.84 o 
 -10  12   1       28.83       17.12     21.05 o 
  -9  12   1      667.37      719.93     44.62 o 
  -8  12   1       60.13       29.91     19.90 o 
  -7  12   1      536.84      509.61     37.09 o 
  -6  12   1      498.38      527.50     24.38 o 
  -5  12   1      443.00      450.82     38.47 o 
  -4  12   1      884.57      855.54     25.02 o 
  -3  12   1      353.24      350.86     14.52 o 
  -2  12   1      239.14      220.05     11.82 o 
  -1  12   1      547.33      524.25     19.03 o 
   0  12   1       15.10       12.94      7.28 o 
   1  12   1      544.33      534.92     18.77 o 
   2  12   1      255.68      230.16     33.24 o 
   3  12   1      356.97      344.75     14.59 o 
   4  12   1      878.52      801.12     37.94 o 
   5  12   1      432.67      423.35     21.23 o 
   6  12   1      480.51      472.17     23.11 o 
   7  12   1      548.53      546.33     37.36 o 
   8  12   1       63.75       46.11     19.70 o 
   9  12   1      689.89      802.26     46.58 o 
  10  12   1       33.20       21.07     21.50 o 
  -9  13   1      327.29      348.57     31.98 o 
  -8  13   1       97.17      122.64     24.26 o 
  -7  13   1      201.63      187.17     25.59 o 
  -6  13   1      188.14      190.91     16.94 o 
  -5  13   1      288.60      270.10     12.99 o 
  -4  13   1      137.11      136.27      9.87 o 
  -3  13   1       71.52       71.46      8.82 o 
  -2  13   1      287.64      296.65     14.62 o 
  -1  13   1       49.57       43.53      8.64 o 
   0  13   1      134.04      126.58     10.46 o 
   1  13   1       46.40       37.60      8.34 o 
   2  13   1      281.63      304.05     14.54 o 
   3  13   1       72.38       69.70     13.65 o 
   4  13   1      137.99      142.29      9.79 o 
   5  13   1      279.70      255.97     12.24 o 
   6  13   1      172.98      216.06     20.61 o 
   7  13   1      201.76      170.45     24.22 o 
   8  13   1       99.58       60.68     21.82 o 
   9  13   1      332.80      365.64     32.82 o 
  -8  14   1      374.01      401.50     34.44 o 
  -7  14   1      141.85      133.48     25.93 o 
  -6  14   1      168.72      174.48     10.90 o 
  -5  14   1      478.85      519.52     19.50 o 
  -4  14   1       67.22       70.94      9.27 o 
  -3  14   1      413.37      409.62     17.82 o 
  -2  14   1      175.81      175.80     11.83 o 
  -1  14   1       88.89       64.47     10.04 o 
   0  14   1       39.17       25.14      9.98 o 
   1  14   1       98.89       97.24     15.84 o 
   2  14   1      158.49      147.10     11.56 o 
   3  14   1      406.49      399.22     17.71 o 
   4  14   1       69.50       65.72      9.08 o 
   5  14   1      485.80      517.10     27.89 o 
   6  14   1      165.94      170.68     23.94 o 
   7  14   1      137.79      129.15     24.75 o 
   8  14   1      392.92      429.18     34.76 o 
  -6  15   1      203.60      229.47     30.72 o 
  -5  15   1      206.66      200.64     13.11 o 
  -4  15   1      199.24      211.87     23.46 o 
  -3  15   1      329.49      360.06     17.24 o 
  -2  15   1      271.63      281.36     15.85 o 
  -1  15   1      569.95      545.24     20.81 o 
   0  15   1       68.20       58.26     11.43 o 
   1  15   1      576.81      510.40     20.98 o 
   2  15   1      267.48      267.00     17.93 o 
   3  15   1      327.29      341.92     16.83 o 
   4  15   1      196.65      195.55     22.90 o 
   5  15   1      218.31      243.63     16.80 o 
   6  15   1      217.63      246.41     15.66 o 
  -5  16   1      426.56      472.67     20.57 o 
  -4  16   1      410.78      470.72     20.60 o 
  -3  16   1      205.73      217.42     14.74 o 
  -2  16   1      395.52      381.76     18.68 o 
  -1  16   1      108.90       98.32     19.31 o 
   0  16   1      826.10      841.40     28.61 o 
   1  16   1       95.99       93.29     11.91 o 
   2  16   1      387.53      375.85     18.85 o 
   3  16   1      205.63      201.33     14.29 o 
   4  16   1      381.61      426.44     20.00 o 
   5  16   1      422.36      451.10     20.08 o 
  -2  17   1      392.90      392.77     20.65 o 
  -1  17   1      234.34      215.75     17.36 o 
   0  17   1      172.74      172.60     14.75 o 
   1  17   1      205.43      192.35     28.92 o 
   2  17   1      395.72      427.60     20.95 o 
   0   0   2     1261.24     1189.48     28.41 o 
   1   0   2     2093.92     2014.12     67.60 o 
   2   0   2      453.34      473.53      8.05 o 
   3   0   2    16240.10    16576.19    552.10 o 
   4   0   2     3927.06     4121.62     72.28 o 
   5   0   2     9073.36     9230.22    160.44 o 
   6   0   2     1341.32     1232.38     24.77 o 
   7   0   2      237.44      253.07      8.16 o 
   8   0   2      516.82      439.15     16.64 o 
   9   0   2      250.17      252.37     34.10 o 
  10   0   2        1.13       -0.95      9.62 o 
  11   0   2       79.67       55.76     11.19 o 
  12   0   2        0.57       10.77     19.72 o 
  13   0   2       21.38       13.21     12.83 o 
  14   0   2        0.51       -4.00     13.74 o 
 -14   1   2       49.95       65.10     15.28 o 
 -13   1   2      149.38      119.68     15.29 o 
 -12   1   2      217.29      233.99     16.48 o 
 -11   1   2      642.92      647.34     31.28 o 
 -10   1   2       72.28       67.05     10.22 o 
  -9   1   2      523.90      502.86     18.84 o 
  -8   1   2     1984.63     1953.95     42.04 o 
  -7   1   2      795.32      743.15     23.00 o 
  -6   1   2     3534.87     3388.35     84.58 o 
  -5   1   2     2275.70     2350.72     37.85 o 
  -4   1   2     4677.17     4844.18    120.04 o 
  -3   1   2     1513.31     1535.26     42.04 o 
  -2   1   2    30411.05    33913.06   1146.34 o 
  -1   1   2      754.57      793.19     18.03 o 
   0   1   2      113.63      158.91      9.09 o 
   1   1   2      716.53      726.45     12.01 o 
   2   1   2    30652.71    31747.54    448.88 o 
   3   1   2     1658.53     1670.77     25.30 o 
   4   1   2     4701.56     4831.45     74.82 o 
   5   1   2     2382.64     2426.07     38.38 o 
   6   1   2     3510.45     3310.50     68.43 o 
   7   1   2      799.07      752.69     23.06 o 
   8   1   2     1964.78     1888.63     41.45 o 
   9   1   2      532.07      508.31     19.24 o 
  10   1   2       66.46       58.54     10.24 o 
  11   1   2      619.29      616.37     24.04 o 
  12   1   2      209.32      214.01     15.81 o 
  13   1   2      148.64      133.22     26.36 o 
  14   1   2       45.67       62.06     15.40 o 
 -14   2   2      239.22      221.35     18.72 o 
 -13   2   2      369.55      355.14     20.60 o 
 -12   2   2      757.36      760.80     28.26 o 
 -11   2   2       51.04       34.79     10.81 o 
 -10   2   2     1033.09      993.02     30.97 o 
  -9   2   2      274.48      248.86     14.55 o 
  -8   2   2     1435.68     1349.45     34.32 o 
  -7   2   2      839.29      857.08     17.51 o 
  -6   2   2      582.18      630.59     12.36 o 
  -5   2   2     2403.60     2605.93     37.81 o 
  -4   2   2     1294.30     1241.86     42.10 o 
  -3   2   2     7635.98     8442.08    127.42 o 
  -2   2   2     1920.50     2084.75     50.84 o 
  -1   2   2     3141.53     3362.98     80.07 o 
   1   2   2     3433.85     3345.33    137.40 o 
   2   2   2     1854.07     2007.17     36.19 o 
   3   2   2     7636.11     8044.77    154.62 o 
   4   2   2     1308.67     1262.76     20.26 o 
   5   2   2     2426.92     2584.59     37.33 o 
   6   2   2      693.84      720.91     19.13 o 
   7   2   2      837.77      838.69     17.45 o 
   8   2   2     1418.14     1397.75     31.22 o 
   9   2   2      282.84      273.46     11.72 o 
  10   2   2     1029.20      986.99     56.39 o 
  11   2   2       43.51       38.66     13.13 o 
  12   2   2      770.94      721.47     27.07 o 
  13   2   2      362.09      325.13     19.87 o 
  14   2   2      242.46      223.51     19.07 o 
 -13   3   2      859.46      877.70     32.12 o 
 -12   3   2      290.46      249.42     16.66 o 
 -11   3   2     1355.83     1284.03     38.72 o 
 -10   3   2      495.88      495.36     20.21 o 
  -9   3   2      238.81      240.89     14.93 o 
  -8   3   2      823.36      811.89     19.77 o 
  -7   3   2     1666.23     1571.88     34.24 o 
  -6   3   2      441.87      460.44      9.70 o 
  -5   3   2     4158.43     4483.98     76.40 o 
  -4   3   2     1331.80     1508.47     32.41 o 
  -3   3   2     1107.27     1190.09     25.03 o 
  -2   3   2     3257.98     3506.78     70.31 o 
  -1   3   2     1692.43     1795.81     34.57 o 
   0   3   2     2195.70      240.77   1083.59 o 
   1   3   2     1723.51     1907.94     50.99 o 
   2   3   2     3330.04     3447.49     61.04 o 
   3   3   2     1041.96     1114.44     21.50 o 
   4   3   2     1408.28     1508.10     27.99 o 
   5   3   2     4213.20     4345.92     67.79 o 
   6   3   2      485.12      508.81      9.09 o 
   7   3   2     1622.41     1489.68     30.10 o 
   8   3   2      781.79      738.59     16.61 o 
   9   3   2      235.15      233.02     10.87 o 
  10   3   2      545.60      514.59     17.20 o 
  11   3   2     1358.05     1313.41     39.06 o 
  12   3   2      280.34      259.19     17.12 o 
  13   3   2      867.85      880.04     32.18 o 
 -13   4   2      188.19      162.41     15.86 o 
 -12   4   2     1335.33     1334.28     40.67 o 
 -11   4   2      267.19      276.71     16.01 o 
 -10   4   2     1052.14     1069.94     31.90 o 
  -9   4   2      444.31      432.00     14.19 o 
  -8   4   2      433.18      452.73     13.85 o 
  -7   4   2      679.53      683.19     17.34 o 
  -6   4   2     2027.62     1985.94     40.63 o 
  -5   4   2      240.36      212.12      8.69 o 
  -4   4   2     4640.86     4911.44    132.01 o 
  -3   4   2     2215.05     2648.94     53.11 o 
  -2   4   2      505.54      558.11     13.61 o 
  -1   4   2      277.30      289.29      5.72 o 
   1   4   2      312.02      336.70      9.99 o 
   2   4   2      517.87      519.43     22.91 o 
   3   4   2     2099.63     2508.49     46.01 o 
   4   4   2     4622.98     4872.29     86.11 o 
   5   4   2      205.66      190.28      7.55 o 
   6   4   2     2004.00     1902.20     31.07 o 
   7   4   2      663.88      641.72     14.69 o 
   8   4   2      371.06      386.92     11.51 o 
   9   4   2      473.06      472.99     18.62 o 
  10   4   2     1040.42     1004.73     26.31 o 
  11   4   2      252.80      243.94     12.56 o 
  12   4   2     1344.34     1330.93     40.62 o 
  13   4   2      189.06      155.48     16.20 o 
 -13   5   2      245.66      234.53     22.91 o 
 -12   5   2      116.09      101.90     16.78 o 
 -11   5   2      642.28      633.08     31.79 o 
 -10   5   2      449.00      465.16     18.45 o 
  -9   5   2      858.60      877.91     22.57 o 
  -8   5   2     1102.66     1055.57     26.78 o 
  -7   5   2     1519.25     1493.08     27.74 o 
  -6   5   2     1131.43     1103.94     26.39 o 
  -5   5   2     1080.67     1065.23     25.39 o 
  -4   5   2     1948.88     2081.63     43.44 o 
  -3   5   2     1350.79     1360.11     29.35 o 
  -2   5   2     1349.50     1269.54     27.67 o 
  -1   5   2     1234.55     1238.19     22.42 o 
   0   5   2    18065.49    18718.51    315.58 o 
   1   5   2     1272.52     1264.16     26.09 o 
   2   5   2     1366.30     1308.04     34.13 o 
   3   5   2     1334.15     1295.25     40.11 o 
   4   5   2     1930.92     1990.47     43.09 o 
   5   5   2     1116.20     1093.97     21.94 o 
   6   5   2     1166.87     1137.03     28.02 o 
   7   5   2     1465.65     1394.41     23.92 o 
   8   5   2     1121.22     1040.16     26.81 o 
   9   5   2      890.90      885.11     19.92 o 
  10   5   2      450.40      450.96     13.93 o 
  11   5   2      634.78      617.79     20.14 o 
  12   5   2      115.64      107.48     16.32 o 
  13   5   2      250.70      315.70     25.49 o 
 -13   6   2      107.56      115.50     18.49 o 
 -12   6   2       58.62       53.26     14.66 o 
 -11   6   2      164.51      145.22     15.82 o 
 -10   6   2      250.67      252.03     13.46 o 
  -9   6   2      167.89      189.95      9.60 o 
  -8   6   2      361.05      327.29     15.74 o 
  -7   6   2      831.32      914.64     29.67 o 
  -6   6   2     1065.96     1064.95     25.89 o 
  -5   6   2     3624.24     3663.34     75.24 o 
  -4   6   2      488.26      520.00     14.63 o 
  -3   6   2     3996.52     3809.93     77.85 o 
  -2   6   2     1176.94     1156.98     22.19 o 
  -1   6   2     2095.21     1866.09     33.13 o 
   0   6   2     2873.41     2961.95     51.17 o 
   1   6   2     2065.41     1858.84     36.45 o 
   2   6   2     1197.26     1197.05     49.79 o 
   3   6   2     4042.94     3781.39     77.51 o 
   4   6   2      492.92      516.82     14.53 o 
   5   6   2     3624.50     3528.88     85.06 o 
   6   6   2     1073.46     1051.10     28.30 o 
   7   6   2      816.47      894.14     86.07 o 
   8   6   2      388.01      374.56     12.64 o 
   9   6   2      167.08      181.46      9.24 o 
  10   6   2      256.95      229.84     13.08 o 
  11   6   2      165.54      187.33     12.14 o 
  12   6   2       56.42       37.69     14.84 o 
  13   6   2      102.64       81.88     17.61 o 
 -12   7   2       36.64       42.91     14.41 o 
 -11   7   2       58.82       60.09     17.98 o 
 -10   7   2      329.96      316.83     15.13 o 
  -9   7   2        3.21       -5.28      6.66 o 
  -8   7   2     1316.26     1280.75     35.32 o 
  -7   7   2      573.26      578.51     32.80 o 
  -6   7   2     2298.16     2262.39     60.99 o 
  -5   7   2      368.55      346.55     16.11 o 
  -4   7   2     3586.86     3792.94     96.05 o 
  -3   7   2      776.45      822.42     24.43 o 
  -2   7   2     1727.98     1583.66     34.34 o 
  -1   7   2     2100.79     2138.53     38.27 o 
   0   7   2     9462.81     9853.74    167.14 o 
   1   7   2     2121.53     2172.87     38.27 o 
   2   7   2     1700.49     1575.91     42.02 o 
   3   7   2      724.20      763.84     24.13 o 
   4   7   2     3526.39     3724.24     95.91 o 
   5   7   2      389.76      373.56     16.34 o 
   6   7   2     2329.23     2273.00    105.75 o 
   7   7   2      614.19      531.10     30.41 o 
   8   7   2     1292.53     1207.00     52.86 o 
   9   7   2        5.07       14.47     14.26 o 
  10   7   2      338.61      328.71     15.25 o 
  11   7   2       59.18       48.41      9.89 o 
  12   7   2       39.64       56.59     14.09 o 
 -12   8   2       85.11       93.04     14.91 o 
 -11   8   2      150.60      162.52     13.82 o 
 -10   8   2      441.50      425.83     17.71 o 
  -9   8   2      464.79      501.16     18.06 o 
  -8   8   2      153.02      135.14     18.78 o 
  -7   8   2      785.16      758.52     39.88 o 
  -6   8   2      422.51      420.50     41.77 o 
  -5   8   2     3852.37     3778.47     98.06 o 
  -4   8   2      781.44      770.39     25.13 o 
  -3   8   2     4992.04     5002.59    125.28 o 
  -2   8   2      758.22      716.91     17.59 o 
  -1   8   2     2107.25     2057.78     41.02 o 
   0   8   2      576.60      576.70     19.41 o 
   1   8   2     2000.95     1937.25     67.22 o 
   2   8   2      763.58      747.08     16.13 o 
   3   8   2     4977.38     4949.22    125.37 o 
   4   8   2      758.08      794.02     25.51 o 
   5   8   2     3808.22     3848.44    120.12 o 
   6   8   2      477.62      472.56     19.54 o 
   7   8   2      795.33      723.67     37.53 o 
   8   8   2      161.00      169.70     19.46 o 
   9   8   2      460.48      503.78     17.72 o 
  10   8   2      432.12      443.66     17.95 o 
  11   8   2      151.08      173.33     12.58 o 
  12   8   2       93.49       86.40     15.05 o 
 -12   9   2      200.72      206.49     14.56 o 
 -11   9   2      447.70      431.93     19.35 o 
 -10   9   2      434.24      439.90     17.82 o 
  -9   9   2     1405.63     1434.81     39.87 o 
  -8   9   2      172.82      178.76     21.43 o 
  -7   9   2      427.41      443.66     31.74 o 
  -6   9   2      251.99      216.83     21.91 o 
  -5   9   2     1078.52     1010.82     60.48 o 
  -4   9   2      431.19      386.09     27.81 o 
  -3   9   2      794.01      794.79     18.87 o 
  -2   9   2      415.91      412.08     14.27 o 
  -1   9   2      110.47      112.79      9.23 o 
   0   9   2     3151.92     3299.36    115.10 o 
   1   9   2      113.82       65.40     31.11 o 
   2   9   2      422.42      435.05     14.00 o 
   3   9   2      801.66      764.53     25.18 o 
   4   9   2      473.87      466.63     18.92 o 
   5   9   2     1094.94     1016.95     32.18 o 
   6   9   2      291.79      260.19     18.37 o 
   7   9   2      458.53      473.45     31.11 o 
   8   9   2      180.55      174.88     20.36 o 
   9   9   2     1399.70     1392.49     61.70 o 
  10   9   2      419.13      406.91     32.57 o 
  11   9   2      435.32      446.40     19.35 o 
  12   9   2      223.74      271.77     16.44 o 
 -11  10   2       66.03       73.24     10.59 o 
 -10  10   2     1146.79     1256.44     36.67 o 
  -9  10   2      168.11      167.85     22.96 o 
  -8  10   2      958.01      970.73     49.30 o 
  -7  10   2      191.42      177.07     21.57 o 
  -6  10   2      672.27      718.01     26.42 o 
  -5  10   2      121.21      121.40     21.60 o 
  -4  10   2     1158.82     1070.08     33.74 o 
  -3  10   2      143.53      141.63      8.19 o 
  -2  10   2      266.33      255.73     13.13 o 
  -1  10   2      777.14      813.42     23.62 o 
   0  10   2      222.47      250.43     17.14 o 
   1  10   2      763.56      803.97     23.67 o 
   2  10   2      256.68      230.84     10.77 o 
   3  10   2      129.71      133.18      7.85 o 
   4  10   2     1175.77     1112.37     49.62 o 
   5  10   2      122.96      108.29     11.71 o 
   6  10   2      667.22      645.72     42.81 o 
   7  10   2      192.38      184.42     20.81 o 
   8  10   2      983.44      992.17     49.06 o 
   9  10   2      163.97      171.33     22.17 o 
  10  10   2     1119.95     1232.15     57.97 o 
  11  10   2       69.88       51.81      9.93 o 
 -10  11   2       70.66       78.70      9.01 o 
  -9  11   2      359.27      392.45     32.06 o 
  -8  11   2      118.96      130.74     21.80 o 
  -7  11   2      638.21      660.48     40.45 o 
  -6  11   2      371.09      328.61     18.72 o 
  -5  11   2     1114.76     1088.71     57.49 o 
  -4  11   2      535.86      533.74     15.66 o 
  -3  11   2      496.36      475.24     19.10 o 
  -2  11   2      875.51      912.51     25.66 o 
  -1  11   2     1031.00      970.62     27.49 o 
   0  11   2      133.57       88.11      8.39 o 
   1  11   2      978.84      914.04     27.13 o 
   2  11   2      823.79      823.52     25.23 o 
   3  11   2      506.93      478.16     17.64 o 
   4  11   2      545.14      530.10     30.14 o 
   5  11   2     1130.10     1092.79     39.88 o 
   6  11   2      378.31      387.38     20.21 o 
   7  11   2      654.29      637.22     38.32 o 
   8  11   2      108.42       71.69     20.18 o 
   9  11   2      349.71      356.28     29.62 o 
  10  11   2       59.86       68.16     21.02 o 
 -10  12   2      551.42      612.81     42.95 o 
  -9  12   2      211.34      222.72     27.12 o 
  -8  12   2      183.98      192.17     25.12 o 
  -7  12   2      566.48      656.58     41.63 o 
  -6  12   2      236.81      253.95     17.28 o 
  -5  12   2      434.22      418.98     21.22 o 
  -4  12   2      395.27      368.49     25.22 o 
  -3  12   2     1303.74     1300.49     35.74 o 
  -2  12   2      438.31      414.83     16.34 o 
  -1  12   2     3362.86     3183.32    119.62 o 
   0  12   2      253.93      252.24     13.22 o 
   1  12   2     3305.52     3165.60     80.07 o 
   2  12   2      459.59      428.04     16.66 o 
   3  12   2     1277.10     1255.64     35.30 o 
   4  12   2      396.54      379.94     14.35 o 
   5  12   2      421.54      375.70     25.42 o 
   6  12   2      241.37      239.64     16.58 o 
   7  12   2      565.61      555.63     37.40 o 
   8  12   2      185.64      161.42     23.59 o 
   9  12   2      222.00      262.31     27.67 o 
  10  12   2      561.32      525.30     39.03 o 
  -9  13   2      294.16      313.94     32.05 o 
  -8  13   2       59.00       56.88     21.97 o 
  -7  13   2      134.13      128.29     24.17 o 
  -6  13   2      139.32      156.64     20.42 o 
  -5  13   2      247.62      238.32     13.11 o 
  -4  13   2     1112.18     1044.81     48.39 o 
  -3  13   2      335.64      330.16     15.40 o 
  -2  13   2     1943.67     1939.75     50.50 o 
  -1  13   2      430.49      411.47     17.04 o 
   0  13   2      746.04      746.41     24.24 o 
   1  13   2      388.16      368.08     20.91 o 
   2  13   2     1889.14     1837.24     50.14 o 
   3  13   2      358.32      353.64     15.34 o 
   4  13   2     1111.08     1075.65     30.92 o 
   5  13   2      239.48      228.54     11.86 o 
   6  13   2      134.19      139.87     15.27 o 
   7  13   2      137.04      138.40     23.29 o 
   8  13   2       71.80       63.94     21.81 o 
   9  13   2      306.72      289.62     29.32 o 
  -8  14   2      110.44      177.97     27.84 o 
  -7  14   2      361.58      376.49     33.55 o 
  -6  14   2      185.02      203.13     12.41 o 
  -5  14   2      587.11      604.28     21.62 o 
  -4  14   2      285.19      293.00     15.17 o 
  -3  14   2     2193.64     2294.57     60.43 o 
  -2  14   2      126.46      111.16     10.68 o 
  -1  14   2     1139.86     1082.69     32.84 o 
   0  14   2      139.98      148.79     15.65 o 
   1  14   2     1162.69     1123.60     33.00 o 
   2  14   2      118.08      120.27     10.91 o 
   3  14   2     2175.84     2277.66     60.42 o 
   4  14   2      303.01      289.30     14.78 o 
   5  14   2      591.79      588.23     20.88 o 
   6  14   2      187.26      186.69     11.62 o 
   7  14   2      364.31      369.73     31.98 o 
   8  14   2      113.41      140.34     25.90 o 
  -6  15   2       52.17       61.16     24.67 o 
  -5  15   2      228.08      249.45     15.13 o 
  -4  15   2      318.77      292.75     16.60 o 
  -3  15   2       43.96       47.05     10.21 o 
  -2  15   2      205.74      199.23     13.69 o 
  -1  15   2      112.45      102.48     11.53 o 
   0  15   2      395.16      410.64     18.63 o 
   1  15   2      117.29      113.32     11.56 o 
   2  15   2      212.15      218.98     14.05 o 
   3  15   2       49.82       44.70     15.52 o 
   4  15   2      320.78      333.32     17.14 o 
   5  15   2      241.30      238.83     14.36 o 
   6  15   2       53.95       64.59     10.41 o 
  -5  16   2      152.64      175.31     30.25 o 
  -4  16   2        5.44       15.42     14.26 o 
  -3  16   2      208.66      219.98     29.46 o 
  -2  16   2       48.70       55.60     11.36 o 
  -1  16   2       23.28       16.63     11.76 o 
   0  16   2        6.86       -3.46      9.61 o 
   1  16   2       28.13       37.27     10.84 o 
   2  16   2       48.07       49.09     10.93 o 
   3  16   2      202.65      214.75     14.61 o 
   4  16   2        4.24        5.50      9.99 o 
   5  16   2      144.45      141.78     12.66 o 
  -1  17   2       23.08       13.07     18.85 o 
   0  17   2      140.58      168.34     14.59 o 
   1  17   2       21.94       19.20     11.34 o 
   1   0   3       43.49       38.65      2.51 o 
   2   0   3     6627.87     7172.37    111.85 o 
   3   0   3      850.44      866.30     14.55 o 
   4   0   3       52.01       41.44      2.83 o 
   5   0   3     2028.44     2114.75     38.26 o 
   6   0   3     4271.70     4361.68     77.18 o 
   7   0   3       50.42       53.58      4.50 o 
   8   0   3     7793.69     7557.81    184.20 o 
   9   0   3      183.00      166.01     11.44 o 
  10   0   3     2671.24     2492.26     65.78 o 
  11   0   3       53.82       60.78     11.52 o 
  12   0   3     1499.83     1378.64     42.17 o 
  13   0   3      266.18      274.94     28.28 o 
  14   0   3      848.20      800.85     32.24 o 
 -14   1   3       10.49        8.55     14.06 o 
 -13   1   3     2033.88     1951.79     63.75 o 
 -12   1   3        7.67       14.35     11.31 o 
 -11   1   3      630.77      591.63     23.30 o 
 -10   1   3      369.80      350.39     17.33 o 
  -9   1   3      822.03      771.28     24.87 o 
  -8   1   3      598.93      616.02     16.94 o 
  -7   1   3     1213.03     1214.81     34.09 o 
  -6   1   3      350.36      367.62     13.96 o 
  -5   1   3      454.79      397.89      8.97 o 
  -4   1   3     3279.89     3407.08     85.38 o 
  -2   1   3     5577.42     5997.09    121.34 o 
  -1   1   3      970.26     1141.44     32.25 o 
   0   1   3      385.34      430.67     11.97 o 
   1   1   3      994.81     1088.31     20.03 o 
   2   1   3     5910.33     6116.08    105.26 o 
   4   1   3     3328.08     3381.27     59.62 o 
   5   1   3      425.57      377.52     10.79 o 
   6   1   3      343.56      369.98     13.98 o 
   7   1   3     1235.75     1214.80     34.15 o 
   8   1   3      618.57      613.15     20.98 o 
   9   1   3      867.15      819.46     27.62 o 
  10   1   3      385.40      365.60     22.28 o 
  11   1   3      580.36      588.70     23.19 o 
  12   1   3        6.62        9.38     11.21 o 
  13   1   3     2033.09     1900.75     55.16 o 
  14   1   3        9.46       10.55     14.47 o 
 -14   2   3      264.52      230.77     19.18 o 
 -13   2   3       37.93       26.68     19.37 o 
 -12   2   3      284.90      260.36     17.16 o 
 -11   2   3      109.44      115.72     12.33 o 
 -10   2   3       97.27      111.07     19.99 o 
  -9   2   3      153.62      150.68     11.06 o 
  -8   2   3     1024.65     1019.20     29.59 o 
  -7   2   3     1713.07     1676.41     44.14 o 
  -6   2   3      589.74      534.26     10.56 o 
  -5   2   3     3277.49     3399.40     72.74 o 
  -4   2   3      445.57      400.14      9.47 o 
  -3   2   3    12865.54    13902.31    357.87 o 
  -2   2   3      603.73      646.13     20.70 o 
  -1   2   3     4317.49     4584.87    136.15 o 
   0   2   3      218.33      255.61      9.17 o 
   1   2   3     3981.64     4147.28     77.35 o 
   2   2   3      613.83      617.43      9.61 o 
   3   2   3    13124.73    13610.40    209.51 o 
   4   2   3      481.92      427.66      9.76 o 
   5   2   3     3217.06     3243.83     47.18 o 
   6   2   3      604.26      539.13     12.17 o 
   7   2   3     1680.22     1659.24     31.39 o 
   8   2   3     1010.15      961.02     23.38 o 
   9   2   3      168.10      168.07      9.38 o 
  10   2   3       96.96       93.43     10.62 o 
  11   2   3      111.69      116.07     12.51 o 
  12   2   3      281.50      283.02     23.18 o 
  13   2   3       36.75       36.82     13.49 o 
  14   2   3      256.86      251.80     19.79 o 
 -13   3   3      365.32      357.35     20.67 o 
 -12   3   3       76.81       73.08     13.83 o 
 -11   3   3      139.65      157.87     13.62 o 
 -10   3   3      350.02      362.38     16.97 o 
  -9   3   3       90.55       94.20     18.51 o 
  -8   3   3     1297.34     1267.95     28.44 o 
  -7   3   3      702.86      721.67     23.31 o 
  -6   3   3     4660.19     4648.20     72.50 o 
  -5   3   3     1261.27     1430.34     25.68 o 
  -4   3   3     6907.16     7235.52    108.48 o 
  -3   3   3     1690.73     1827.48     41.68 o 
  -2   3   3     7417.63     7603.36    120.07 o 
  -1   3   3     1471.39     1533.23     41.45 o 
   0   3   3    26608.35      254.87  14436.54 o 
   1   3   3     1501.90     1529.42     28.93 o 
   2   3   3     7364.02     7330.82    129.09 o 
   3   3   3     1671.16     1772.03     32.64 o 
   4   3   3     6744.12     6712.47     96.59 o 
   5   3   3     1246.28     1381.06     23.04 o 
   6   3   3     4595.22     4612.98     66.02 o 
   7   3   3      705.57      703.93     18.66 o 
   8   3   3     1245.76     1177.10     24.01 o 
   9   3   3       94.21      101.67      8.19 o 
  10   3   3      383.30      363.62     14.64 o 
  11   3   3      136.63      132.60     12.97 o 
  12   3   3       72.54       72.97     12.86 o 
  13   3   3      360.97      380.57     21.58 o 
 -13   4   3       74.95       57.56     13.72 o 
 -12   4   3      287.77      324.49     49.47 o 
 -11   4   3       27.84       25.12     14.32 o 
 -10   4   3      291.07      274.09     15.37 o 
  -9   4   3      283.22      255.25     11.20 o 
  -8   4   3       46.77       51.84      6.29 o 
  -7   4   3     3113.51     3038.79     63.02 o 
  -6   4   3      572.46      568.70     12.16 o 
  -5   4   3     3708.44     3723.15     81.78 o 
  -4   4   3      844.27      973.69     31.98 o 
  -3   4   3     3002.86     2969.81     62.67 o 
  -2   4   3      107.45      112.91      3.82 o 
  -1   4   3    10666.39    10555.87    196.56 o 
   1   4   3    10455.01    10762.48    343.07 o 
   2   4   3      119.54      136.29      5.67 o 
   3   4   3     3181.84     3107.74     54.40 o 
   4   4   3      804.21      924.39     18.87 o 
   5   4   3     3657.64     3678.31     66.03 o 
   6   4   3      552.19      544.27     12.69 o 
   7   4   3     3044.28     2950.72     53.81 o 
   8   4   3       54.22       53.12      7.12 o 
   9   4   3      297.54      279.57     10.32 o 
  10   4   3      297.26      302.26     13.24 o 
  11   4   3       34.10       36.59      8.99 o 
  12   4   3      288.37      298.96     18.18 o 
  13   4   3       75.20       83.90     14.48 o 
 -13   5   3      617.42      640.72     35.63 o 
 -12   5   3       16.37       12.14     13.80 o 
 -11   5   3      554.44      553.26     52.10 o 
 -10   5   3      258.32      223.83     10.58 o 
  -9   5   3      277.09      313.56     22.73 o 
  -8   5   3      672.34      606.18     16.79 o 
  -7   5   3      257.59      289.18     10.50 o 
  -6   5   3     2728.22     2736.33     43.30 o 
  -5   5   3     1281.84     1254.07     28.96 o 
  -4   5   3     1954.38     1973.49     41.76 o 
  -3   5   3     1362.52     1466.48     32.11 o 
  -2   5   3     2112.33     2055.53     36.83 o 
  -1   5   3      400.77      419.17      8.99 o 
   0   5   3      368.03      157.09    147.70 o 
   1   5   3      390.30      423.68      8.77 o 
   2   5   3     2082.53     2124.78     53.26 o 
   3   5   3     1402.91     1463.99     31.46 o 
   4   5   3     1979.50     1908.28     35.86 o 
   5   5   3     1315.98     1283.48     25.25 o 
   6   5   3     2695.95     2674.55     49.95 o 
   7   5   3      223.87      241.73      8.59 o 
   8   5   3      613.85      534.93     13.92 o 
   9   5   3      308.16      342.49     11.78 o 
  10   5   3      248.56      214.59      9.50 o 
  11   5   3      535.43      551.31     21.89 o 
  12   5   3       18.20        7.12     10.94 o 
  13   5   3      629.27      662.77     35.70 o 
 -13   6   3        6.19       22.46     16.28 o 
 -12   6   3      613.60      562.22     30.83 o 
 -11   6   3       18.86       12.69     11.96 o 
 -10   6   3     2476.18     2402.93     66.30 o 
  -9   6   3       61.82       51.49      7.21 o 
  -8   6   3     1762.21     1725.29     38.68 o 
  -7   6   3      530.31      562.92     15.62 o 
  -6   6   3     1798.01     1762.06     39.29 o 
  -5   6   3     1345.42     1410.68     32.21 o 
  -4   6   3     1780.35     1818.20     40.11 o 
  -3   6   3      608.33      614.70     18.10 o 
  -2   6   3     3286.55     3466.79     50.28 o 
  -1   6   3      875.17      823.79     16.02 o 
   0   6   3      162.55      203.73      6.85 o 
   1   6   3      908.15      845.17     16.01 o 
   2   6   3     3329.37     3628.14     88.51 o 
   3   6   3      627.21      609.89     15.62 o 
   4   6   3     1835.06     1873.49     40.06 o 
   5   6   3     1352.20     1405.89     31.93 o 
   6   6   3     1782.47     1722.08     33.66 o 
   7   6   3      508.98      534.63     17.23 o 
   8   6   3     1807.30     1716.79     33.35 o 
   9   6   3       69.59       39.02     10.43 o 
  10   6   3     2475.70     2434.03     64.19 o 
  11   6   3       16.33        7.19      8.88 o 
  12   6   3      616.23      625.05     32.55 o 
  13   6   3        5.35        4.43     15.63 o 
 -12   7   3       13.24       20.20     13.89 o 
 -11   7   3     1487.36     1544.10     68.90 o 
 -10   7   3       90.70       80.95      9.83 o 
  -9   7   3      817.27      899.76     27.63 o 
  -8   7   3       63.42       53.67      6.74 o 
  -7   7   3      892.03      959.80     45.53 o 
  -6   7   3      301.15      297.75     15.36 o 
  -5   7   3     1310.33     1229.65     35.81 o 
  -4   7   3       26.88       37.11      7.44 o 
  -3   7   3     1632.41     1734.10     47.05 o 
  -2   7   3       16.78       21.66      2.94 o 
  -1   7   3      196.69      191.30      6.19 o 
   0   7   3        3.94        0.30      3.19 o 
   1   7   3      201.93      204.54      6.37 o 
   2   7   3       12.17       14.93      2.92 o 
   3   7   3     1651.30     1764.58     47.07 o 
   4   7   3       34.38       33.93      7.14 o 
   5   7   3     1313.13     1229.74     35.81 o 
   6   7   3      301.43      289.04     14.51 o 
   7   7   3      865.59      788.85     38.34 o 
   8   7   3       68.70       57.92     11.01 o 
   9   7   3      803.09      872.81     26.69 o 
  10   7   3       85.75       97.97     11.50 o 
  11   7   3     1502.68     1599.62     49.73 o 
  12   7   3       12.48        9.62     13.66 o 
 -12   8   3       36.88       29.45     14.26 o 
 -11   8   3       23.06       29.68     17.51 o 
 -10   8   3      961.71      994.39     33.68 o 
  -9   8   3      148.26      149.26     17.01 o 
  -8   8   3     1325.87     1365.33     37.76 o 
  -7   8   3     1082.97     1073.75     50.35 o 
  -6   8   3      310.92      281.94     21.71 o 
  -5   8   3     2300.76     2296.58     61.91 o 
  -4   8   3      361.87      310.46     14.76 o 
  -3   8   3     1579.77     1524.13     28.10 o 
  -2   8   3      483.62      491.63     11.48 o 
  -1   8   3     1385.19     1242.75     29.16 o 
   0   8   3      626.64      684.94     27.50 o 
   1   8   3     1425.62     1320.00     24.27 o 
   2   8   3      492.57      514.16     13.16 o 
   3   8   3     1546.71     1539.51     42.23 o 
   4   8   3      309.94      294.41     16.24 o 
   5   8   3     2356.57     2311.74     88.25 o 
   6   8   3      283.45      248.91     14.39 o 
   7   8   3     1072.65      880.64     42.40 o 
   8   8   3     1323.73     1349.64     58.63 o 
   9   8   3      127.52      122.35      9.13 o 
  10   8   3      937.22      955.14     47.39 o 
  11   8   3       23.37        5.56      9.57 o 
  12   8   3       50.53       31.16     13.93 o 
 -11   9   3      568.45      604.50     23.44 o 
 -10   9   3      200.59      221.25     13.64 o 
  -9   9   3      293.90      330.27     14.50 o 
  -8   9   3      217.99      246.91     24.14 o 
  -7   9   3      513.67      554.70     35.40 o 
  -6   9   3     2967.40     2843.84     73.82 o 
  -5   9   3     1277.10     1252.82     37.38 o 
  -4   9   3     2695.36     2526.08     72.98 o 
  -3   9   3      253.52      254.53      7.83 o 
  -2   9   3     3160.16     3105.21     66.03 o 
  -1   9   3     1088.11      848.18    186.30 o 
   0   9   3     2673.96     1771.45     63.98 o 
   1   9   3     1082.41     1126.02     43.23 o 
   2   9   3     3255.49     3334.10     79.34 o 
   3   9   3      248.11      242.61      6.92 o 
   4   9   3     2614.07     2605.09     68.31 o 
   5   9   3     1266.44     1199.63     36.90 o 
   6   9   3     2866.01     2623.34     72.88 o 
   7   9   3      496.22      511.72     31.89 o 
   8   9   3      228.17      206.58     21.15 o 
   9   9   3      300.08      318.10     26.41 o 
  10   9   3      180.91      192.30     23.04 o 
  11   9   3      565.16      611.61     23.32 o 
 -11  10   3       86.74       95.80     11.49 o 
 -10  10   3       20.65       16.35      8.83 o 
  -9  10   3      271.72      289.38     22.08 o 
  -8  10   3       74.16       72.61     19.74 o 
  -7  10   3      942.88      890.62     47.20 o 
  -6  10   3      120.17      109.01     12.34 o 
  -5  10   3     1575.58     1530.13     36.13 o 
  -4  10   3      117.48      100.88      6.87 o 
  -3  10   3     1694.04     1715.14     37.91 o 
  -2  10   3      362.51      320.72     23.08 o 
  -1  10   3     3542.19     3609.32    167.11 o 
   0  10   3      208.25      223.21     12.91 o 
   1  10   3     3597.68     3626.56     89.62 o 
   2  10   3      363.22      368.90     13.44 o 
   3  10   3     1697.01     1719.36     44.50 o 
   4  10   3      116.88      116.03     19.11 o 
   5  10   3     1606.49     1577.95     47.41 o 
   6  10   3      116.70      125.18     14.28 o 
   7  10   3      947.09      932.81     45.95 o 
   8  10   3       71.68       79.67     18.16 o 
   9  10   3      245.98      264.75     25.36 o 
  10  10   3       21.81       41.54      8.50 o 
  11  10   3       86.29       94.48     10.94 o 
 -10  11   3        8.52       13.74      8.73 o 
  -9  11   3      338.86      377.01     31.24 o 
  -8  11   3      520.09      611.67     40.04 o 
  -7  11   3      625.48      707.38     42.89 o 
  -6  11   3      588.21      571.85     19.25 o 
  -5  11   3      299.53      306.44     17.35 o 
  -4  11   3      485.96      478.49     15.15 o 
  -3  11   3      201.43      184.93     11.07 o 
  -2  11   3     2060.41     1980.18     52.20 o 
  -1  11   3      187.36      174.25     10.31 o 
   0  11   3     4745.15     4568.45    112.75 o 
   1  11   3      190.62      189.49     10.53 o 
   2  11   3     2094.95     2040.05     52.24 o 
   3  11   3      206.91      205.41     10.63 o 
   4  11   3      473.09      466.05     15.93 o 
   5  11   3      283.10      271.91     16.55 o 
   6  11   3      600.17      620.34     34.51 o 
   7  11   3      620.88      647.87     38.72 o 
   8  11   3      524.71      537.31     36.29 o 
   9  11   3      330.19      395.18     31.13 o 
  10  11   3        5.75        2.10     19.18 o 
 -10  12   3      132.34      146.07     25.86 o 
  -9  12   3      146.23      158.94     25.93 o 
  -8  12   3      324.70      321.95     30.82 o 
  -7  12   3       75.90       94.94     22.95 o 
  -6  12   3      669.75      671.40     28.92 o 
  -5  12   3      447.71      443.69     15.50 o 
  -4  12   3      573.21      520.15     27.08 o 
  -3  12   3      750.74      729.13     23.63 o 
  -2  12   3      106.41      109.67     12.78 o 
  -1  12   3     1813.49     1758.24     46.54 o 
   0  12   3      849.17      784.19     24.50 o 
   1  12   3     1789.42     1723.44     46.47 o 
   2  12   3      120.61      128.05      9.56 o 
   3  12   3      755.68      755.03     23.19 o 
   4  12   3      550.04      544.91     18.43 o 
   5  12   3      452.67      435.81     22.02 o 
   6  12   3      668.25      637.21     26.95 o 
   7  12   3       71.09       72.79     19.88 o 
   8  12   3      316.58      302.91     28.49 o 
   9  12   3      134.18      108.33     22.40 o 
  10  12   3      164.53      204.49     26.57 o 
  -9  13   3      783.49      783.42     48.59 o 
  -8  13   3        4.91       15.04     22.01 o 
  -7  13   3      948.82     1036.42     84.47 o 
  -6  13   3       93.79      104.30      9.33 o 
  -5  13   3      339.52      341.82     15.92 o 
  -4  13   3       10.38       21.03     16.13 o 
  -3  13   3       49.29       57.18      9.22 o 
  -2  13   3      344.14      338.69     15.63 o 
  -1  13   3      219.02      221.42     12.79 o 
   0  13   3       17.70        8.85     10.87 o 
   1  13   3      223.37      206.09     12.38 o 
   2  13   3      337.82      314.65     19.34 o 
   3  13   3       53.10       64.82     12.85 o 
   4  13   3       11.29       13.09     12.08 o 
   5  13   3      340.02      342.23     23.11 o 
   6  13   3       98.91      122.07     15.20 o 
   7  13   3      931.12      969.03     51.26 o 
   8  13   3        4.82        6.61     20.45 o 
   9  13   3      783.77      769.78     46.39 o 
  -8  14   3     1059.08     1220.07     62.96 o 
  -7  14   3       12.60       21.46      9.99 o 
  -6  14   3      233.80      295.59     24.41 o 
  -5  14   3       71.44       77.32     13.01 o 
  -4  14   3       42.54       47.69      9.57 o 
  -3  14   3      642.25      655.30     23.35 o 
  -2  14   3       82.47       79.63     10.43 o 
  -1  14   3      411.47      393.10     17.53 o 
   0  14   3        0.03        4.68      8.46 o 
   1  14   3      412.00      352.58     22.03 o 
   2  14   3       72.53       53.74      9.49 o 
   3  14   3      657.54      657.22     23.01 o 
   4  14   3       41.80       33.78      8.78 o 
   5  14   3       75.39       83.82      9.37 o 
   6  14   3      216.66      226.18     13.00 o 
   7  14   3       10.02        3.91     20.38 o 
   8  14   3     1053.96     1210.68     60.82 o 
  -6  15   3      102.28      125.31     14.16 o 
  -5  15   3      220.92      236.35     14.49 o 
  -4  15   3      477.83      461.04     29.43 o 
  -3  15   3       90.17      110.84     11.77 o 
  -2  15   3      661.26      661.67     24.52 o 
  -1  15   3       22.98       29.41     16.65 o 
   0  15   3      815.69      869.00     46.88 o 
   1  15   3       23.00       22.34      9.96 o 
   2  15   3      694.46      698.19     28.23 o 
   3  15   3       88.67       96.95     11.25 o 
   4  15   3      481.20      483.90     19.94 o 
   5  15   3      213.25      219.99     13.47 o 
   6  15   3       81.56       80.46     11.33 o 
  -4  16   3       34.57       28.79     11.16 o 
  -3  16   3      618.19      647.10     24.41 o 
  -2  16   3       24.64       26.28     10.82 o 
  -1  16   3      521.48      526.63     38.26 o 
   0  16   3      176.44      185.25     13.96 o 
   1  16   3      534.37      541.65     32.47 o 
   2  16   3       22.35       21.90     10.64 o 
   3  16   3      630.99      628.02     24.24 o 
   4  16   3       36.35       28.82     10.29 o 
  -1  17   3       50.20       59.05     12.47 o 
   0  17   3      882.31      918.53     31.25 o 
   1  17   3       53.56       74.04     12.63 o 
   0   0   4   153408.05   140875.33   5316.29 o 
   1   0   4     1518.72     1612.95     31.85 o 
   2   0   4    12552.49    13241.54    212.53 o 
   3   0   4     9217.07     9737.96    168.84 o 
   4   0   4      381.58      331.91     11.75 o 
   5   0   4     2678.15     2367.59     49.17 o 
   6   0   4     1623.32     1551.10     29.21 o 
   7   0   4     1608.48     1551.13     43.77 o 
   8   0   4     2570.63     2433.11     62.87 o 
   9   0   4       42.43       28.98      8.42 o 
  10   0   4      413.60      413.21     18.42 o 
  11   0   4      142.15      110.45     19.03 o 
  12   0   4      175.42      144.66     14.75 o 
  13   0   4       13.43       22.94     12.99 o 
  14   0   4       27.57       16.81     14.99 o 
 -13   1   4       94.38      109.45     15.01 o 
 -12   1   4       67.01       49.50     12.27 o 
 -11   1   4      720.25      712.87     26.22 o 
 -10   1   4      341.68      324.09     16.69 o 
  -9   1   4      142.92      140.41     10.86 o 
  -8   1   4     1136.91     1121.17     32.28 o 
  -7   1   4      382.03      376.20     21.73 o 
  -6   1   4     2766.31     2705.11     55.90 o 
  -5   1   4     1663.18     1688.96     35.61 o 
  -4   1   4     1844.46     1658.00     47.75 o 
  -3   1   4     6307.57     6281.97    165.54 o 
  -2   1   4     9855.14    10876.42    255.69 o 
  -1   1   4      988.87     1007.90     26.52 o 
   0   1   4     9054.22     9654.30    226.92 o 
   1   1   4      849.57      839.66     22.29 o 
   2   1   4     9963.41    10250.36    181.02 o 
   3   1   4     6429.79     6706.32    160.30 o 
   4   1   4     1824.45     1630.26     71.11 o 
   5   1   4     1653.46     1670.63     31.03 o 
   6   1   4     2677.93     2676.35     70.27 o 
   7   1   4      415.18      406.89     22.19 o 
   8   1   4     1203.99     1125.02     32.33 o 
   9   1   4      165.51      149.17     11.15 o 
  10   1   4      375.35      315.52     16.72 o 
  11   1   4      713.25      660.15     24.83 o 
  12   1   4       61.70       55.54     12.72 o 
  13   1   4      108.79      112.58     25.06 o 
 -13   2   4      270.38      265.32     18.65 o 
 -12   2   4      330.00      338.30     19.05 o 
 -11   2   4      417.78      416.26     19.58 o 
 -10   2   4     1350.47     1242.87     36.71 o 
  -9   2   4     1367.16     1323.66     37.98 o 
  -8   2   4      789.74      752.47     23.99 o 
  -7   2   4     2304.06     2362.94     61.95 o 
  -6   2   4     2058.17     2120.73     44.49 o 
  -5   2   4     1106.05     1090.00     18.00 o 
  -4   2   4     2373.75     2488.19     47.95 o 
  -3   2   4     8841.61     9468.08    270.46 o 
  -2   2   4       12.30       18.91      2.95 o 
  -1   2   4     1769.97     1816.18     66.17 o 
   0   2   4     5297.39     5796.40    120.90 o 
   1   2   4     1767.12     1821.24     33.19 o 
   2   2   4       16.22       18.68      1.99 o 
   3   2   4     8765.93     8933.83    127.23 o 
   4   2   4     2527.47     2489.08     41.98 o 
   5   2   4     1056.86      978.21     15.88 o 
   6   2   4     2065.98     2060.72     38.10 o 
   7   2   4     2281.47     2223.90    108.33 o 
   8   2   4      772.75      763.34     19.90 o 
   9   2   4     1349.34     1313.20     30.97 o 
  10   2   4     1309.50     1218.45     36.27 o 
  11   2   4      437.80      403.00     27.60 o 
  12   2   4      352.86      357.67     46.82 o 
  13   2   4      273.75      247.88     18.37 o 
 -13   3   4      240.80      281.61     18.84 o 
 -12   3   4      427.08      406.39     20.40 o 
 -11   3   4     1388.54     1289.03     39.08 o 
 -10   3   4     1568.84     1447.97     42.00 o 
  -9   3   4     1244.44     1230.83     35.71 o 
  -8   3   4     2779.00     2662.64     56.68 o 
  -7   3   4     1196.51     1232.57     27.65 o 
  -6   3   4     2892.49     3086.36     53.29 o 
  -5   3   4     4315.96     4798.04     80.84 o 
  -4   3   4     1044.30     1075.44     21.82 o 
  -3   3   4     1245.95     1280.37     25.76 o 
  -2   3   4      905.33      967.29     21.31 o 
  -1   3   4      420.64      385.57     16.45 o 
   0   3   4     2781.35     2968.94     85.23 o 
   1   3   4      417.67      388.27      9.67 o 
   2   3   4      921.61      949.56     16.02 o 
   3   3   4     1262.95     1198.79     19.11 o 
   4   3   4     1002.27      963.45     15.33 o 
   5   3   4     4159.04     4459.33     72.56 o 
   6   3   4     2796.97     2851.27     42.60 o 
   7   3   4     1185.42     1187.61     23.98 o 
   8   3   4     2796.34     2722.51     49.77 o 
   9   3   4     1240.94     1215.60     29.13 o 
  10   3   4     1578.63     1482.78     35.05 o 
  11   3   4     1395.22     1322.95     39.89 o 
  12   3   4      421.19      416.93     34.40 o 
  13   3   4      250.00      244.95     18.56 o 
 -13   4   4      123.85      136.64     15.72 o 
 -12   4   4      680.05      660.34     25.88 o 
 -11   4   4      540.48      496.79     21.63 o 
 -10   4   4      888.30      888.97     28.90 o 
  -9   4   4     2025.47     2002.14     43.86 o 
  -8   4   4     1701.33     1701.05     37.86 o 
  -7   4   4      726.94      723.94     18.53 o 
  -6   4   4     2088.06     2097.52     37.43 o 
  -5   4   4     3076.71     3156.72     48.74 o 
  -4   4   4     1870.74     2139.19     40.45 o 
  -3   4   4       33.38       39.12      3.84 o 
  -2   4   4     1527.69     1688.33     34.86 o 
  -1   4   4      391.79      423.36     10.78 o 
   0   4   4      115.09       53.16     25.12 o 
   1   4   4      375.64      370.08     10.77 o 
   2   4   4     1621.51     1705.85     26.77 o 
   3   4   4       48.97       46.71      2.00 o 
   4   4   4     1964.88     2123.26     35.88 o 
   5   4   4     2975.60     2894.43     42.83 o 
   6   4   4     2075.28     2004.54     32.95 o 
   7   4   4      742.54      704.43     16.07 o 
   8   4   4     1725.00     1691.23     38.62 o 
   9   4   4     2010.20     1967.99     41.21 o 
  10   4   4      884.51      867.42     23.86 o 
  11   4   4      556.07      544.95     19.19 o 
  12   4   4      679.92      618.89     25.74 o 
  13   4   4      121.31      107.78     19.44 o 
 -13   5   4      234.46      222.63     22.47 o 
 -12   5   4      123.78      109.36     17.59 o 
 -11   5   4      494.57      498.93     21.40 o 
 -10   5   4      244.81      243.55     14.43 o 
  -9   5   4     1538.72     1542.59     35.13 o 
  -8   5   4      767.16      820.50     21.00 o 
  -7   5   4      550.39      573.52     15.85 o 
  -6   5   4      922.24      955.73     19.62 o 
  -5   5   4     1193.69     1226.20     23.70 o 
  -4   5   4     1938.31     1929.66     31.10 o 
  -3   5   4     4106.14     4437.64     89.15 o 
  -2   5   4     4529.31     4703.70    100.91 o 
  -1   5   4      235.00      224.32     12.53 o 
   0   5   4     3094.95      281.26   1410.45 o 
   1   5   4      214.10      195.75      5.87 o 
   2   5   4     4468.39     4500.97     70.00 o 
   3   5   4     4260.34     4443.13     88.74 o 
   4   5   4     1941.97     1906.69     35.66 o 
   5   5   4     1208.48     1207.00     24.26 o 
   6   5   4      855.89      859.54     15.14 o 
   7   5   4      525.99      522.60     16.78 o 
   8   5   4      733.97      743.92     18.13 o 
   9   5   4     1483.48     1479.05     36.00 o 
  10   5   4      241.66      259.37     10.75 o 
  11   5   4      476.37      470.61     21.30 o 
  12   5   4      123.75      155.28     14.18 o 
  13   5   4      236.56      248.98     18.00 o 
 -13   6   4      141.39      168.26     20.53 o 
 -12   6   4       12.79       15.17     14.23 o 
 -11   6   4       67.17       65.35     13.84 o 
 -10   6   4      280.73      280.20     14.63 o 
  -9   6   4      586.29      590.29     20.57 o 
  -8   6   4      420.28      410.73     14.21 o 
  -7   6   4       30.94       30.24      5.53 o 
  -6   6   4     1556.95     1545.77     25.89 o 
  -5   6   4     2470.58     2578.98     41.31 o 
  -4   6   4     1814.82     2023.56     32.88 o 
  -3   6   4     4243.80     4485.92     97.64 o 
  -2   6   4     7318.33     7930.31    151.29 o 
  -1   6   4     3250.78     3193.82     56.14 o 
   0   6   4     7514.40     6305.06    215.00 o 
   1   6   4     3203.02     3146.05     55.19 o 
   2   6   4     7387.48     7834.68    135.74 o 
   3   6   4     4346.00     4564.29     91.36 o 
   4   6   4     1912.77     2030.41     44.70 o 
   5   6   4     2516.08     2551.17     47.24 o 
   6   6   4     1519.40     1502.59     30.18 o 
   7   6   4       18.65       17.65      6.19 o 
   8   6   4      421.80      399.90     12.18 o 
   9   6   4      548.94      552.01     17.33 o 
  10   6   4      274.22      273.59     12.58 o 
  11   6   4       72.55       87.53      9.30 o 
  12   6   4       13.07        6.32     14.00 o 
  13   6   4      138.88      162.75     20.36 o 
 -12   7   4        4.54        7.70     13.66 o 
 -11   7   4       34.87       43.70     10.25 o 
 -10   7   4      234.36      249.85     14.44 o 
  -9   7   4       36.75       47.86      8.48 o 
  -8   7   4     1074.55     1088.56     31.69 o 
  -7   7   4      390.33      419.61     15.43 o 
  -6   7   4      142.17      125.36     12.07 o 
  -5   7   4     1434.68     1391.54     40.54 o 
  -4   7   4     1943.96     1972.18     57.41 o 
  -3   7   4     2593.91     2531.12     45.95 o 
  -2   7   4     3777.28     3842.25     68.28 o 
  -1   7   4     1860.70     1823.51     33.77 o 
   0   7   4     6408.00      307.27   3179.01 o 
   1   7   4     1969.70     1886.34     42.91 o 
   2   7   4     3825.02     3917.19     67.43 o 
   3   7   4     2531.24     2532.11     65.83 o 
   4   7   4     2038.86     2075.56     53.90 o 
   5   7   4     1453.21     1451.38     40.47 o 
   6   7   4      115.02      108.48     10.14 o 
   7   7   4      387.20      332.89     24.59 o 
   8   7   4     1046.74     1007.43     29.46 o 
   9   7   4       44.61       51.08      8.23 o 
  10   7   4      236.53      226.74     13.07 o 
  11   7   4       37.49       52.33     10.55 o 
  12   7   4        5.97        7.17     13.97 o 
 -12   8   4      293.37      322.71     23.51 o 
 -11   8   4      341.16      365.00     20.84 o 
 -10   8   4      130.70      147.10     11.66 o 
  -9   8   4      306.89      327.74     15.22 o 
  -8   8   4     1385.50     1443.95     62.00 o 
  -7   8   4     1046.01     1009.27     29.42 o 
  -6   8   4      135.61      136.72     12.20 o 
  -5   8   4     2783.54     2687.93     72.03 o 
  -4   8   4      397.74      409.56      9.86 o 
  -3   8   4     3064.29     2939.75     70.96 o 
  -2   8   4      262.67      271.12     10.38 o 
  -1   8   4     2016.69     1974.10     76.82 o 
   1   8   4     2060.01     2046.32     50.45 o 
   2   8   4      245.64      246.02      7.70 o 
   3   8   4     3116.13     3008.69     53.45 o 
   4   8   4      475.42      460.70     38.56 o 
   5   8   4     2693.97     2755.31     93.18 o 
   6   8   4      149.60      159.18     21.00 o 
   7   8   4      982.09      902.36     43.06 o 
   8   8   4     1388.20     1339.00     58.32 o 
   9   8   4      316.90      331.70     16.97 o 
  10   8   4      146.04      150.99     20.79 o 
  11   8   4      350.04      405.26     31.77 o 
  12   8   4      286.50      316.71     23.92 o 
 -11   9   4      534.33      566.45     23.05 o 
 -10   9   4      421.30      420.32     18.30 o 
  -9   9   4      738.54      786.69     25.81 o 
  -8   9   4      486.36      490.75     18.11 o 
  -7   9   4      717.37      729.48     41.73 o 
  -6   9   4      898.83      858.73     29.52 o 
  -5   9   4     3008.68     2883.88     59.68 o 
  -4   9   4      378.08      377.97     10.68 o 
  -3   9   4     3320.11     3217.62     79.91 o 
  -2   9   4      597.96      591.96     16.11 o 
  -1   9   4      312.84      327.83     13.02 o 
   1   9   4      340.31      341.76     12.85 o 
   2   9   4      583.36      570.75     18.04 o 
   3   9   4     3219.34     3176.06     65.71 o 
   4   9   4      357.46      335.57     17.36 o 
   5   9   4     2886.90     2727.83    139.14 o 
   6   9   4      869.85      843.38     29.07 o 
   7   9   4      722.43      701.37     37.41 o 
   8   9   4      483.08      424.05     30.44 o 
   9   9   4      771.24      812.24     25.88 o 
  10   9   4      442.21      454.58     20.29 o 
  11   9   4      523.02      549.71     22.42 o 
 -11  10   4      209.53      231.79     25.58 o 
 -10  10   4      593.96      650.25     33.31 o 
  -9  10   4      111.20      117.69     10.25 o 
  -8  10   4      787.60      821.92     26.13 o 
  -7  10   4      372.05      376.01     16.77 o 
  -6  10   4      569.99      584.73     17.13 o 
  -5  10   4       71.48       73.42      5.78 o 
  -4  10   4      521.45      502.74     24.15 o 
  -3  10   4       89.83       86.74      9.70 o 
  -2  10   4      125.97      124.38      9.09 o 
  -1  10   4      187.91      186.08     10.37 o 
   0  10   4      645.40      669.97     22.29 o 
   1  10   4      188.20      202.06     10.72 o 
   2  10   4      138.30      129.29      8.41 o 
   3  10   4       84.52       89.61      7.01 o 
   4  10   4      548.32      512.03     14.25 o 
   5  10   4       88.47       98.71     11.11 o 
   6  10   4      557.23      573.22     23.90 o 
   7  10   4      364.50      361.51     29.07 o 
   8  10   4      746.37      689.72     39.34 o 
   9  10   4      105.05      122.99     20.52 o 
  10  10   4      624.71      651.46     23.42 o 
  11  10   4      205.11      241.70     14.68 o 
 -10  11   4       66.05       96.77     11.18 o 
  -9  11   4      385.28      379.07     17.01 o 
  -8  11   4      292.08      312.79     14.67 o 
  -7  11   4      474.57      490.52     29.28 o 
  -6  11   4      169.77      184.56      8.58 o 
  -5  11   4      415.69      416.37     15.01 o 
  -4  11   4      592.42      559.86     17.15 o 
  -3  11   4      415.80      402.84     20.21 o 
  -2  11   4      672.59      655.65     21.39 o 
  -1  11   4     1928.80     1810.13     47.96 o 
   0  11   4      787.97      707.55     22.22 o 
   1  11   4     1978.44     1826.25     47.91 o 
   2  11   4      677.16      630.26     20.72 o 
   3  11   4      395.89      398.50     15.22 o 
   4  11   4      556.40      558.22     18.44 o 
   5  11   4      382.37      341.82     18.32 o 
   6  11   4      170.24      208.80     15.57 o 
   7  11   4      495.13      502.94     34.10 o 
   8  11   4      282.52      246.24     24.63 o 
   9  11   4      396.88      420.86     33.49 o 
  10  11   4       72.66       72.89      9.96 o 
  -9  12   4       45.52       46.94     12.52 o 
  -8  12   4      210.81      213.01     11.42 o 
  -7  12   4      429.03      453.65     18.50 o 
  -6  12   4      329.47      333.94     13.82 o 
  -5  12   4      344.49      369.02     26.35 o 
  -4  12   4      999.27      958.95     28.93 o 
  -3  12   4      880.40      846.39     45.63 o 
  -2  12   4      160.16      160.07     11.18 o 
  -1  12   4     1482.88     1380.45     39.04 o 
   0  12   4      182.83      198.74     11.81 o 
   1  12   4     1563.30     1447.49     39.22 o 
   2  12   4      185.03      197.01     11.66 o 
   3  12   4      874.39      822.42     25.19 o 
   4  12   4      980.06      949.15     27.90 o 
   5  12   4      345.15      360.65     12.61 o 
   6  12   4      326.60      323.60     19.00 o 
   7  12   4      421.43      470.98     34.77 o 
   8  12   4      201.54      212.70     24.70 o 
   9  12   4       39.88       17.16     20.23 o 
  -9  13   4      146.92      173.04     15.11 o 
  -8  13   4      110.62      123.15     14.22 o 
  -7  13   4      219.86      271.19     28.83 o 
  -6  13   4      483.50      470.24     17.35 o 
  -5  13   4      770.82      797.29     57.29 o 
  -4  13   4      318.27      319.77     15.80 o 
  -3  13   4      625.46      582.16     24.64 o 
  -2  13   4      873.66      839.88     30.87 o 
  -1  13   4      335.23      323.66     20.25 o 
   0  13   4      567.14      521.73     19.45 o 
   1  13   4      332.48      280.03     14.68 o 
   2  13   4      880.31      868.44     26.79 o 
   3  13   4      630.39      621.25     43.44 o 
   4  13   4      338.01      367.69     15.70 o 
   5  13   4      766.91      744.97     50.65 o 
   6  13   4      492.74      469.23     15.63 o 
   7  13   4      228.43      223.82     26.09 o 
   8  13   4      101.19       97.76     22.86 o 
  -7  14   4      204.22      206.06     27.41 o 
  -6  14   4      220.71      275.15     17.99 o 
  -5  14   4      466.39      487.19     20.15 o 
  -4  14   4       49.01       65.06     10.24 o 
  -3  14   4      972.33      967.95     30.09 o 
  -2  14   4      229.15      206.48     23.97 o 
  -1  14   4      562.81      570.05     21.18 o 
   0  14   4      271.58      268.24     14.87 o 
   1  14   4      566.79      543.86     25.05 o 
   2  14   4      255.79      239.60     25.72 o 
   3  14   4      952.95      935.59     33.52 o 
   4  14   4       68.38       79.26      9.84 o 
   5  14   4      470.08      463.97     18.64 o 
   6  14   4      231.50      252.55     16.15 o 
   7  14   4      199.76      191.90     27.83 o 
  -6  15   4       37.11       55.17     13.72 o 
  -5  15   4      443.40      474.73     20.52 o 
  -4  15   4      321.47      348.41     17.94 o 
  -3  15   4      301.30      317.53     19.38 o 
  -2  15   4      411.23      438.52     19.60 o 
  -1  15   4      211.45      204.57     14.09 o 
   0  15   4      420.77      401.18     18.55 o 
   1  15   4      204.22      196.49     17.78 o 
   2  15   4      417.42      404.45     18.94 o 
   3  15   4      313.99      339.78     17.29 o 
   4  15   4      303.49      314.26     16.92 o 
   5  15   4      430.43      455.77     19.61 o 
   6  15   4       35.10       59.79     11.19 o 
  -4  16   4       49.91       50.34     11.91 o 
  -3  16   4      176.76      190.51     14.86 o 
  -2  16   4       78.76       72.25     12.28 o 
  -1  16   4       12.36        4.35     17.76 o 
   0  16   4      191.72      207.04     14.96 o 
   1  16   4       10.31       10.15     10.44 o 
   2  16   4       80.02       88.06     12.18 o 
   3  16   4      180.56      186.86     14.33 o 
   4  16   4       56.93       84.20     11.79 o 
   1   0   5      525.85      561.92      8.36 o 
   2   0   5     1090.60     1180.36     19.49 o 
   3   0   5       12.23       15.18      2.00 o 
   4   0   5     1445.85     1503.05     27.87 o 
   5   0   5     5374.88     5848.37    117.92 o 
   6   0   5        5.69        4.00      4.65 o 
   7   0   5     1277.01     1332.87     36.57 o 
   8   0   5       88.21       80.31     12.19 o 
   9   0   5      462.00      414.91     17.57 o 
  10   0   5       68.77       56.03     16.81 o 
  11   0   5     2586.77     2347.63     63.71 o 
  12   0   5      255.16      216.43     16.50 o 
  13   0   5      285.62      257.61     18.74 o 
 -13   1   5      158.00      142.05     16.25 o 
 -12   1   5      303.31      287.19     18.19 o 
 -11   1   5       64.32       64.26     17.10 o 
 -10   1   5     3473.02     3259.55     84.19 o 
  -9   1   5     1530.42     1441.70     40.67 o 
  -8   1   5     5416.83     5277.93    130.40 o 
  -7   1   5      731.52      718.21     22.30 o 
  -6   1   5     2331.85     2252.59     65.21 o 
  -5   1   5      738.35      794.19     15.73 o 
  -4   1   5     1658.39     1777.01     28.80 o 
  -3   1   5      788.91      788.85     13.62 o 
  -2   1   5     2044.25     2222.68     54.95 o 
  -1   1   5    16349.56    17221.34    319.76 o 
   0   1   5     5591.57     5814.77     97.34 o 
   1   1   5    16422.99    17664.24    226.83 o 
   2   1   5     1931.28     2013.12     35.26 o 
   3   1   5      742.32      735.40     15.07 o 
   4   1   5     1658.10     1724.71     28.53 o 
   5   1   5      698.38      726.82     15.61 o 
   6   1   5     2329.20     2262.12     48.00 o 
   7   1   5      707.42      689.68     22.48 o 
   8   1   5     5441.14     5118.88    126.70 o 
   9   1   5     1509.85     1438.01     40.59 o 
  10   1   5     3473.12     3186.07     82.45 o 
  11   1   5       75.38       79.65     12.20 o 
  12   1   5      279.37      284.14     18.14 o 
  13   1   5      162.75      155.96     16.42 o 
 -13   2   5      165.67      159.19     16.79 o 
 -12   2   5      218.18      229.79     38.90 o 
 -11   2   5     1329.79     1298.36     40.42 o 
 -10   2   5      751.18      696.56     24.36 o 
  -9   2   5     1101.78     1019.75     35.42 o 
  -8   2   5      538.95      494.59     21.43 o 
  -7   2   5      705.24      686.85     20.78 o 
  -6   2   5      567.36      565.87     18.74 o 
  -5   2   5     1038.14     1102.16     30.66 o 
  -4   2   5      906.72      831.00     23.60 o 
  -3   2   5      284.99      307.96     14.56 o 
  -2   2   5    17001.21    18450.87    361.68 o 
  -1   2   5     8135.77     8590.26    253.47 o 
   0   2   5    22276.97    21951.82    537.73 o 
   1   2   5     8177.64     8362.24    150.15 o 
   2   2   5    16901.19    17499.15    307.73 o 
   3   2   5      306.87      294.37      6.93 o 
   4   2   5      902.64      805.06     14.36 o 
   5   2   5     1080.16     1097.29     17.49 o 
   6   2   5      574.75      542.81     20.28 o 
   7   2   5      679.76      653.34     17.66 o 
   8   2   5      530.64      506.72     15.62 o 
   9   2   5     1106.20      983.91     38.29 o 
  10   2   5      737.68      693.49     24.89 o 
  11   2   5     1343.95     1325.84     40.19 o 
  12   2   5      225.44      238.27     17.22 o 
  13   2   5      165.21      161.00     16.50 o 
 -13   3   5       41.69       56.25     13.94 o 
 -12   3   5       47.14       66.90     12.75 o 
 -11   3   5      127.60      122.46     13.01 o 
 -10   3   5       28.25       15.79      9.29 o 
  -9   3   5      447.42      444.22     18.05 o 
  -8   3   5       21.85       19.67      5.64 o 
  -7   3   5      221.71      214.63      9.02 o 
  -6   3   5      409.80      401.41     10.71 o 
  -5   3   5     4745.25     4992.15    123.67 o 
  -4   3   5     1195.94     1318.73     27.62 o 
  -3   3   5     7309.28     7716.56    119.34 o 
  -2   3   5      557.28      521.94     34.21 o 
  -1   3   5    12384.43    10669.52   1680.72 o 
   0   3   5     3873.68     3982.48    116.41 o 
   1   3   5    12617.49    13216.32    447.65 o 
   2   3   5      584.23      539.52      9.06 o 
   3   3   5     7029.04     7033.42    101.49 o 
   4   3   5     1161.91     1183.55     18.71 o 
   5   3   5     5022.40     4943.44     93.06 o 
   6   3   5      385.63      384.98     10.93 o 
   7   3   5      219.56      210.79      7.96 o 
   8   3   5       29.27       34.06      5.54 o 
   9   3   5      431.57      406.35     14.70 o 
  10   3   5       28.31       31.15      8.01 o 
  11   3   5      131.32      134.68     15.05 o 
  12   3   5       43.18       36.67     15.62 o 
  13   3   5       39.66       40.03     13.80 o 
 -13   4   5       61.61       67.92     15.77 o 
 -12   4   5        1.70       -3.95     11.55 o 
 -11   4   5      169.76      160.50     13.83 o 
 -10   4   5      236.05      203.79     13.83 o 
  -9   4   5      363.89      392.60     13.77 o 
  -8   4   5     1645.78     1722.90     38.42 o 
  -7   4   5     1386.67     1409.49     31.77 o 
  -6   4   5     1579.90     1598.02     35.11 o 
  -5   4   5      370.61      406.55     10.81 o 
  -4   4   5     3882.37     4008.05     61.67 o 
  -3   4   5     1162.32     1184.65     32.15 o 
  -2   4   5     9352.38     9627.61    202.07 o 
  -1   4   5     1888.14     1912.75     83.37 o 
   0   4   5     5401.27     5377.06    162.35 o 
   1   4   5     1985.23     2014.35     48.31 o 
   2   4   5     9325.41     9126.54    168.23 o 
   3   4   5     1237.76     1172.09     28.72 o 
   4   4   5     3791.83     3689.49     66.76 o 
   5   4   5      399.31      404.22      8.20 o 
   6   4   5     1629.44     1610.64     30.55 o 
   7   4   5     1370.38     1341.97     26.88 o 
   8   4   5     1695.04     1708.28     33.36 o 
   9   4   5      348.61      349.77     12.10 o 
  10   4   5      236.46      227.25     14.06 o 
  11   4   5      176.11      156.44     11.67 o 
  12   4   5        1.97        1.64     11.93 o 
  13   4   5       51.46       49.43     17.93 o 
 -13   5   5       12.23        9.86     16.12 o 
 -12   5   5      422.43      387.45     27.91 o 
 -11   5   5      215.86      205.61     15.25 o 
 -10   5   5     1268.28     1232.33     34.35 o 
  -9   5   5      806.57      783.07     21.14 o 
  -8   5   5     3722.88     3674.77     76.76 o 
  -7   5   5     2234.35     2346.25     50.36 o 
  -6   5   5     2024.40     2049.09     42.68 o 
  -5   5   5     2272.96     2254.58     36.12 o 
  -4   5   5      621.00      692.84     12.95 o 
  -3   5   5     5121.52     5338.83    164.54 o 
  -2   5   5      543.58      555.93     14.08 o 
  -1   5   5     2091.07     1981.53     62.02 o 
   0   5   5     2010.61     2137.95     60.61 o 
   1   5   5     2097.81     2022.33     53.01 o 
   2   5   5      584.04      578.02     12.10 o 
   3   5   5     5032.28     5068.52    100.16 o 
   4   5   5      642.54      664.14     13.17 o 
   5   5   5     2250.05     2130.65     35.56 o 
   6   5   5     2057.58     2038.67     33.94 o 
   7   5   5     2324.02     2284.88     42.98 o 
   8   5   5     3687.42     3626.04     66.18 o 
   9   5   5      812.44      795.14     23.12 o 
  10   5   5     1272.76     1288.62     36.59 o 
  11   5   5      207.79      193.42     14.52 o 
  12   5   5      417.81      433.18     21.50 o 
  13   5   5       14.47        0.58     12.53 o 
 -12   6   5       46.46       45.20     15.94 o 
 -11   6   5      565.04      570.62     30.95 o 
 -10   6   5       74.00       74.17     10.03 o 
  -9   6   5      992.58     1072.11     32.00 o 
  -8   6   5      374.95      362.28     13.80 o 
  -7   6   5     1800.54     1962.49     42.92 o 
  -6   6   5      783.86      831.09     18.66 o 
  -5   6   5     1125.42     1184.77     29.76 o 
  -4   6   5       30.13       33.13      3.25 o 
  -3   6   5      975.45      953.00     19.42 o 
  -2   6   5      231.43      199.92      5.89 o 
  -1   6   5      771.79      793.55     18.92 o 
   0   6   5      964.45     1077.57     32.48 o 
   1   6   5      772.20      764.19     19.30 o 
   2   6   5      241.51      194.62      6.34 o 
   3   6   5      929.76      848.03     21.93 o 
   4   6   5       20.69       17.56      4.45 o 
   5   6   5     1118.16     1126.13     23.86 o 
   6   6   5      805.31      785.06     14.97 o 
   7   6   5     1797.99     1859.30     36.04 o 
   8   6   5      356.92      346.31     19.59 o 
   9   6   5     1005.99     1060.06     26.85 o 
  10   6   5       71.42      101.25      9.25 o 
  11   6   5      567.66      628.00     39.62 o 
  12   6   5       50.97       67.97     13.05 o 
 -12   7   5      543.95      551.17     30.85 o 
 -11   7   5       32.01       31.73     10.47 o 
 -10   7   5      420.59      413.07     18.72 o 
  -9   7   5      147.87      139.15     22.75 o 
  -8   7   5     1838.90     1810.95     49.16 o 
  -7   7   5      942.02      993.27     29.55 o 
  -6   7   5     2523.23     2567.30     52.86 o 
  -5   7   5      292.57      287.41     10.46 o 
  -4   7   5     1010.51      999.03     23.09 o 
  -3   7   5      724.52      731.64     25.60 o 
  -2   7   5      615.17      628.02     13.61 o 
  -1   7   5      484.62      487.68     19.63 o 
   0   7   5      353.61      144.14    145.95 o 
   1   7   5      474.94      467.01     14.67 o 
   2   7   5      577.17      584.74     20.05 o 
   3   7   5      750.09      714.87     20.20 o 
   4   7   5      972.39      941.75     20.74 o 
   5   7   5      309.66      321.99     15.74 o 
   6   7   5     2537.47     2341.27     46.46 o 
   7   7   5      922.03      919.41     22.95 o 
   8   7   5     1815.87     1755.67     39.97 o 
   9   7   5      164.01      156.20      9.81 o 
  10   7   5      422.90      435.79     30.96 o 
  11   7   5       29.38       34.36     10.41 o 
  12   7   5      549.63      575.76     31.65 o 
 -12   8   5      351.97      364.23     26.27 o 
 -11   8   5      839.11      961.18     31.56 o 
 -10   8   5        2.75        1.61      9.37 o 
  -9   8   5      362.56      363.27     20.14 o 
  -8   8   5      751.48      754.40     27.38 o 
  -7   8   5      671.83      696.50     23.05 o 
  -6   8   5      350.60      373.71     12.82 o 
  -5   8   5     1206.26     1199.63     36.49 o 
  -4   8   5      884.90      859.49     18.95 o 
  -3   8   5     1619.32     1594.75     69.77 o 
  -2   8   5     1766.86     1702.90     71.30 o 
  -1   8   5      881.14      881.50     20.99 o 
   1   8   5      858.09      850.19     26.00 o 
   2   8   5     1738.29     1665.82     35.75 o 
   3   8   5     1644.44     1554.72     33.90 o 
   4   8   5      856.24      847.03     25.39 o 
   5   8   5     1253.50     1243.81     49.31 o 
   6   8   5      329.48      341.28     21.19 o 
   7   8   5      677.75      636.40     20.09 o 
   8   8   5      769.54      756.75     41.95 o 
   9   8   5      364.33      342.33     16.06 o 
  10   8   5        3.91        4.98     10.21 o 
  11   8   5      841.77      946.49     31.07 o 
  12   8   5      343.17      415.29     26.74 o 
 -11   9   5       70.02       83.07     12.24 o 
 -10   9   5      113.67      105.94     11.71 o 
  -9   9   5      201.12      211.18     12.99 o 
  -8   9   5      282.54      284.80     34.34 o 
  -7   9   5      371.53      423.18     17.08 o 
  -6   9   5      193.59      202.10      9.80 o 
  -5   9   5      990.69      973.87     20.85 o 
  -4   9   5      222.74      218.11      8.15 o 
  -3   9   5     3470.75     3447.70     77.82 o 
  -2   9   5     1041.37      969.77     46.65 o 
  -1   9   5     2472.24     2479.81    149.95 o 
   0   9   5      200.50      175.58     12.25 o 
   1   9   5     2366.90     2338.80    108.53 o 
   2   9   5     1013.95      991.36     57.82 o 
   3   9   5     3606.77     3504.04     71.64 o 
   4   9   5      187.28      184.36     11.83 o 
   5   9   5     1006.43      937.75     51.83 o 
   6   9   5      177.68      157.95     13.03 o 
   7   9   5      375.43      378.40     28.28 o 
   8   9   5      296.46      297.94     26.37 o 
   9   9   5      207.30      208.20     19.54 o 
  10   9   5      119.87      124.59     11.66 o 
  11   9   5       78.78      103.33     12.40 o 
 -11  10   5       22.88       32.36     11.38 o 
 -10  10   5      176.30      176.05     13.46 o 
  -9  10   5       69.53       79.50     10.50 o 
  -8  10   5      470.33      480.99     19.43 o 
  -7  10   5      144.29      138.64     11.58 o 
  -6  10   5      734.96      718.39     17.82 o 
  -5  10   5      382.55      379.04     13.36 o 
  -4  10   5     2277.38     2202.98     50.66 o 
  -3  10   5      160.86      149.56      8.97 o 
  -2  10   5     2036.76     1956.75     67.71 o 
  -1  10   5      758.18      703.36     44.02 o 
   0  10   5     2593.05     2562.33     94.01 o 
   1  10   5      706.67      680.98     26.96 o 
   2  10   5     2031.02     1937.99     50.61 o 
   3  10   5      164.80      154.03      8.97 o 
   4  10   5     2288.08     2200.46     46.98 o 
   5  10   5      383.83      354.79     13.80 o 
   6  10   5      757.34      788.65     29.82 o 
   7  10   5      137.82      121.37     19.01 o 
   8  10   5      478.32      482.89     33.12 o 
   9  10   5       67.90       80.97      9.94 o 
  10  10   5      179.73      192.18     20.17 o 
  11  10   5       24.40       51.57     21.75 o 
 -10  11   5      141.79      145.98     15.58 o 
  -9  11   5      130.92      129.88     12.06 o 
  -8  11   5       56.78       58.41      9.86 o 
  -7  11   5      490.23      504.58     17.09 o 
  -6  11   5      368.23      356.12     12.31 o 
  -5  11   5     1038.28     1021.14     38.15 o 
  -4  11   5     1016.71      959.59     24.95 o 
  -3  11   5     2042.55     1966.06     52.09 o 
  -2  11   5      355.98      360.29     15.17 o 
  -1  11   5     1085.79     1047.30    105.51 o 
   0  11   5       59.42       55.12      7.96 o 
   1  11   5     1106.29     1091.90     30.89 o 
   2  11   5      338.80      339.65     14.66 o 
   3  11   5     2070.07     1967.18     51.60 o 
   4  11   5     1009.18      960.07     68.28 o 
   5  11   5     1044.97     1028.41     30.34 o 
   6  11   5      380.09      392.56     20.83 o 
   7  11   5      470.04      474.72     33.30 o 
   8  11   5       65.82       63.54     19.53 o 
   9  11   5      138.38      131.95     10.83 o 
  10  11   5      127.14      102.73     11.46 o 
  -9  12   5      725.96      815.53     29.77 o 
  -8  12   5      256.16      292.79     18.97 o 
  -7  12   5      518.41      549.58     44.70 o 
  -6  12   5       87.22       95.09      9.68 o 
  -5  12   5      303.80      315.95     13.73 o 
  -4  12   5      335.27      340.50     15.83 o 
  -3  12   5      230.93      224.45     12.98 o 
  -2  12   5      431.47      411.35     17.18 o 
  -1  12   5       38.59       35.11      8.49 o 
   0  12   5      903.99      893.86     27.23 o 
   1  12   5       37.18       31.42     16.03 o 
   2  12   5      452.44      418.45     16.81 o 
   3  12   5      216.92      219.66     16.01 o 
   4  12   5      333.70      323.30     14.68 o 
   5  12   5      308.20      304.94     21.91 o 
   6  12   5       72.56       74.31      7.23 o 
   7  12   5      542.98      544.16     19.13 o 
   8  12   5      273.70      277.50     27.07 o 
   9  12   5      714.18      778.22     45.43 o 
  -8  13   5      150.13      161.58     14.05 o 
  -7  13   5        2.57       15.98     10.97 o 
  -6  13   5      179.92      204.22     12.46 o 
  -5  13   5      109.75      119.51     13.52 o 
  -4  13   5      130.66      151.00     11.92 o 
  -3  13   5       21.70       36.57      9.28 o 
  -2  13   5       26.75       32.48      9.84 o 
  -1  13   5       35.56       42.61      8.97 o 
   0  13   5       38.72       50.87      9.18 o 
   1  13   5       37.07       35.60     18.62 o 
   2  13   5       22.95       29.22      9.51 o 
   3  13   5       19.87       16.39      8.37 o 
   4  13   5      123.54       97.24      9.94 o 
   5  13   5      122.83      122.85     10.15 o 
   6  13   5      173.83      181.92     11.17 o 
   7  13   5        3.69       -1.41      7.61 o 
   8  13   5      155.40      200.98     26.09 o 
  -7  14   5      192.55      202.81     15.58 o 
  -6  14   5      175.38      220.10     17.69 o 
  -5  14   5      523.26      560.76     22.45 o 
  -4  14   5      149.93      174.95     19.87 o 
  -3  14   5      148.46      152.74     13.29 o 
  -2  14   5      288.28      270.02     17.99 o 
  -1  14   5       66.49       56.83     10.36 o 
   0  14   5       21.48       31.69      9.56 o 
   1  14   5       58.55       81.89     10.42 o 
   2  14   5      270.91      252.85     14.67 o 
   3  14   5      154.24      162.00     12.25 o 
   4  14   5      143.51      148.36     11.90 o 
   5  14   5      522.41      520.45     28.04 o 
   6  14   5      188.04      207.12     14.55 o 
   7  14   5      183.39      189.07     11.98 o 
  -6  15   5      132.54      168.69     17.86 o 
  -5  15   5      267.42      310.22     17.31 o 
  -4  15   5      158.29      161.15     13.78 o 
  -3  15   5      168.43      180.90     13.99 o 
  -2  15   5       11.00       12.74     10.00 o 
  -1  15   5      765.49      721.04     46.01 o 
   0  15   5      395.35      381.44     35.13 o 
   1  15   5      759.99      724.66     25.52 o 
   2  15   5       15.77       22.33     10.20 o 
   3  15   5      150.86      172.27     13.17 o 
   4  15   5      145.08      133.46     12.24 o 
   5  15   5      286.16      309.57     16.69 o 
   6  15   5      137.48      150.93     14.19 o 
  -4  16   5      177.78      209.07     15.53 o 
  -3  16   5       19.45        8.91     11.19 o 
  -2  16   5      573.24      560.57     23.49 o 
  -1  16   5      211.16      230.10     15.59 o 
   0  16   5      880.78      877.97     45.70 o 
   1  16   5      220.12      239.17     18.52 o 
   2  16   5      556.01      568.63     30.06 o 
   3  16   5       26.16       40.10     11.06 o 
   4  16   5      177.10      184.98     14.37 o 
   0   0   6    24133.84    24543.73    510.65 o 
   1   0   6    17485.36    19387.49    254.17 o 
   2   0   6     7733.84     8059.12    113.94 o 
   3   0   6       13.18        2.57      2.46 o 
   4   0   6     6430.19     6723.72    105.51 o 
   5   0   6     1340.24     1433.59     38.97 o 
   6   0   6     4514.21     4527.25     92.56 o 
   7   0   6        2.52       -0.21      6.16 o 
   8   0   6      852.76      744.20     56.64 o 
   9   0   6      289.43      249.65     20.93 o 
  10   0   6      115.02       92.29     11.47 o 
  11   0   6        6.48       19.02     11.04 o 
  12   0   6       15.40       13.46     12.29 o 
  13   0   6       82.46       66.99     14.55 o 
 -13   1   6       14.16        3.90     13.40 o 
 -12   1   6      448.14      393.69     23.64 o 
 -11   1   6       55.88       60.99     12.05 o 
 -10   1   6      231.05      209.36     29.70 o 
  -9   1   6      560.08      475.79     19.45 o 
  -8   1   6      834.15      799.75     25.55 o 
  -7   1   6      962.66      959.63     28.82 o 
  -6   1   6      738.99      724.43     22.22 o 
  -5   1   6     5516.30     5816.33     90.69 o 
  -4   1   6      508.68      534.19     10.64 o 
  -3   1   6     3342.65     3271.26     59.81 o 
  -2   1   6      104.44      131.03      6.33 o 
  -1   1   6     6104.96     6206.93    101.40 o 
   0   1   6     3428.23     3572.06     44.83 o 
   1   1   6     5969.92     6014.36     80.73 o 
   2   1   6      103.70      123.86      4.40 o 
   3   1   6     3375.05     3083.46     88.60 o 
   4   1   6      504.91      519.86     10.64 o 
   5   1   6     5468.88     5682.53    100.52 o 
   6   1   6      704.42      688.88     17.57 o 
   7   1   6      991.65     1005.00     27.30 o 
   8   1   6      790.36      747.41     25.46 o 
   9   1   6      537.58      485.37     19.42 o 
  10   1   6      230.43      212.04     14.19 o 
  11   1   6       49.00       49.40     11.11 o 
  12   1   6      434.91      416.95     21.66 o 
  13   1   6       15.28       31.64     13.71 o 
 -13   2   6      926.54      874.07     32.51 o 
 -12   2   6       45.70       55.20     12.87 o 
 -11   2   6      405.18      425.10     20.90 o 
 -10   2   6      130.74      135.34     15.08 o 
  -9   2   6     1708.12     1592.19     44.33 o 
  -8   2   6      256.85      268.01     13.86 o 
  -7   2   6     1380.07     1435.75     31.87 o 
  -6   2   6     1490.29     1520.61     42.40 o 
  -5   2   6     2233.69     2354.78     42.29 o 
  -4   2   6     2810.35     2920.60     51.74 o 
  -3   2   6     2706.32     2881.89     50.48 o 
  -2   2   6     2392.82     2361.40     52.89 o 
  -1   2   6      374.05      367.27      9.04 o 
   0   2   6     4139.15     4194.91     86.25 o 
   1   2   6      387.54      396.40      9.81 o 
   2   2   6     2281.36     2230.86     41.58 o 
   3   2   6     2594.84     2734.44     58.17 o 
   4   2   6     2824.42     2870.95     66.91 o 
   5   2   6     2237.14     2289.95     42.53 o 
   6   2   6     1581.33     1583.49     38.88 o 
   7   2   6     1407.64     1403.45     36.14 o 
   8   2   6      272.22      271.80     15.11 o 
   9   2   6     1738.97     1609.74     45.03 o 
  10   2   6      138.89      138.69     12.30 o 
  11   2   6      390.42      381.27     19.75 o 
  12   2   6       50.98       68.94     15.02 o 
  13   2   6      888.63      865.62     32.47 o 
 -13   3   6       76.89       96.66     18.32 o 
 -12   3   6      952.33      932.63     33.01 o 
 -11   3   6        2.19        2.83     11.18 o 
 -10   3   6     1727.80     1763.89     49.54 o 
  -9   3   6      135.48      133.01     11.36 o 
  -8   3   6     2347.60     2379.27     50.85 o 
  -7   3   6       20.26       12.13      5.48 o 
  -6   3   6     2566.38     2613.54     70.03 o 
  -5   3   6     1114.31     1241.52     27.26 o 
  -4   3   6     2611.23     2759.13     50.59 o 
  -3   3   6      166.67      175.97      7.44 o 
  -2   3   6     3331.85     3392.42     94.59 o 
  -1   3   6      840.50      873.73     27.13 o 
   0   3   6     2490.36     2664.68     67.61 o 
   1   3   6      841.26      864.11     37.81 o 
   2   3   6     3310.72     3304.85     84.88 o 
   3   3   6      163.93      147.65      5.88 o 
   4   3   6     2777.91     2818.31     50.05 o 
   5   3   6     1140.93     1194.97     24.53 o 
   6   3   6     2728.96     2727.37     49.52 o 
   7   3   6       17.87       18.92      5.07 o 
   8   3   6     2322.24     2325.27     56.70 o 
   9   3   6      147.51      139.52      9.59 o 
  10   3   6     1730.29     1691.45     39.65 o 
  11   3   6        1.72       -1.58     10.58 o 
  12   3   6      969.53      932.77     33.01 o 
  13   3   6       77.15       71.51     14.97 o 
 -13   4   6      713.62      637.44     36.86 o 
 -12   4   6      106.22      107.80     14.40 o 
 -11   4   6      803.82      736.72     47.02 o 
 -10   4   6      117.16      117.70     12.14 o 
  -9   4   6     1197.49     1196.52     28.60 o 
  -8   4   6      252.32      278.11     17.91 o 
  -7   4   6     2958.36     2947.92     74.85 o 
  -6   4   6      871.08      947.67     28.54 o 
  -5   4   6      700.63      708.27     15.30 o 
  -4   4   6     1221.83     1332.57     22.13 o 
  -3   4   6     2938.63     3446.34     52.72 o 
  -2   4   6      415.01      361.31     16.36 o 
  -1   4   6      104.82      111.68      4.45 o 
   0   4   6     2323.78     2503.80     55.31 o 
   1   4   6      101.43      119.18      4.77 o 
   2   4   6      402.40      354.04      8.64 o 
   3   4   6     2801.01     3085.73     56.95 o 
   4   4   6     1177.59     1192.35     21.77 o 
   5   4   6      708.23      647.33     15.37 o 
   6   4   6      887.86      841.56     21.31 o 
   7   4   6     3024.33     2950.16     54.26 o 
   8   4   6      238.04      235.09      9.56 o 
   9   4   6     1188.35     1185.74     31.68 o 
  10   4   6      103.59       97.50      9.93 o 
  11   4   6      787.86      815.57     24.15 o 
  12   4   6      106.00      111.23     26.20 o 
  13   4   6      703.39      704.53     38.69 o 
 -13   5   6       16.90       29.71     17.02 o 
 -12   5   6      376.23      369.39     26.79 o 
 -11   5   6      150.00      148.89     17.45 o 
 -10   5   6      700.48      721.97     20.56 o 
  -9   5   6      454.02      482.61     16.15 o 
  -8   5   6     1163.63     1210.50     29.37 o 
  -7   5   6     2878.82     3029.01     64.21 o 
  -6   5   6      494.06      513.07     21.95 o 
  -5   5   6      816.33      860.37     17.64 o 
  -4   5   6      639.53      661.65     12.52 o 
  -3   5   6     4582.64     4831.13    103.32 o 
  -2   5   6      356.64      360.36     18.49 o 
  -1   5   6     3309.85     3290.08     64.61 o 
   0   5   6     3010.06     3357.60    118.06 o 
   1   5   6     3341.49     3406.85     60.71 o 
   2   5   6      345.80      346.54      7.59 o 
   3   5   6     4538.36     4438.62     74.54 o 
   4   5   6      582.29      568.34     10.67 o 
   5   5   6      706.85      716.12     16.64 o 
   6   5   6      535.83      501.11     13.06 o 
   7   5   6     2948.27     2949.92     54.38 o 
   8   5   6     1203.20     1172.50     25.87 o 
   9   5   6      496.66      496.82     17.97 o 
  10   5   6      715.78      708.45     21.11 o 
  11   5   6      147.09      146.80     14.38 o 
  12   5   6      390.12      379.29     20.67 o 
  13   5   6       19.21        9.88     13.10 o 
 -12   6   6        2.96        7.95     14.68 o 
 -11   6   6      185.92      197.31     19.21 o 
 -10   6   6      237.08      245.63     29.39 o 
  -9   6   6       52.17       63.75      9.66 o 
  -8   6   6      908.49      939.52     41.24 o 
  -7   6   6      489.74      512.22     16.05 o 
  -6   6   6     1959.22     1950.94     37.06 o 
  -5   6   6      280.74      299.94      9.59 o 
  -4   6   6     3895.80     4073.65    103.67 o 
  -3   6   6       47.34       42.33      4.23 o 
  -2   6   6     4869.42     4822.36    139.44 o 
  -1   6   6      173.22      172.15     14.49 o 
   0   6   6     7906.25     8012.71    293.54 o 
   1   6   6      159.55      159.69      5.93 o 
   2   6   6     4746.43     4545.52    104.40 o 
   3   6   6       50.93       39.41      3.18 o 
   4   6   6     3696.73     3686.28     68.51 o 
   5   6   6      263.91      262.00      8.15 o 
   6   6   6     2011.71     1935.98     36.73 o 
   7   6   6      461.35      443.53     14.86 o 
   8   6   6      981.28      990.68     27.85 o 
   9   6   6       46.42       50.20      8.13 o 
  10   6   6      243.85      241.81     16.15 o 
  11   6   6      199.33      211.44     15.24 o 
  12   6   6        2.10       17.16     17.11 o 
 -12   7   6       14.10        8.45     15.17 o 
 -11   7   6       50.59       45.61     10.95 o 
 -10   7   6      298.31      311.18     16.42 o 
  -9   7   6      233.70      257.88     15.03 o 
  -8   7   6      111.60      121.54     10.45 o 
  -7   7   6     2060.54     2130.50     64.39 o 
  -6   7   6      382.09      383.59     21.76 o 
  -5   7   6     1388.38     1363.90     44.87 o 
  -4   7   6      442.46      428.32     15.47 o 
  -3   7   6     3359.70     3210.33     63.32 o 
  -2   7   6      499.10      516.61     14.91 o 
  -1   7   6     4680.48     4487.84    268.86 o 
   0   7   6     2641.42     2898.25     74.72 o 
   1   7   6     4656.74     4332.35    277.42 o 
   2   7   6      505.14      513.40     13.91 o 
   3   7   6     3242.43     3192.60     95.73 o 
   4   7   6      440.71      418.17     20.92 o 
   5   7   6     1406.95     1423.53     30.36 o 
   6   7   6      398.39      373.68     11.18 o 
   7   7   6     2098.44     2098.17    100.41 o 
   8   7   6       99.52      103.32     10.03 o 
   9   7   6      255.35      279.86     12.94 o 
  10   7   6      293.36      290.65     18.22 o 
  11   7   6       46.40       66.11     17.63 o 
  12   7   6       17.64       10.88     15.27 o 
 -12   8   6       30.75       63.01     16.45 o 
 -11   8   6      388.59      415.68     20.51 o 
 -10   8   6       58.75       60.37     11.26 o 
  -9   8   6      438.24      502.46     20.73 o 
  -8   8   6      326.72      352.96     20.32 o 
  -7   8   6      940.08      991.89     30.47 o 
  -6   8   6     1423.44     1403.26     32.88 o 
  -5   8   6     1069.21     1101.66     26.07 o 
  -4   8   6      814.51      781.70     36.01 o 
  -3   8   6     1434.84     1408.95     45.94 o 
  -2   8   6     2924.74     2856.06     59.89 o 
  -1   8   6      811.46      801.78     31.56 o 
   0   8   6     2336.32      262.02    976.76 o 
   1   8   6      781.91      760.39     28.85 o 
   2   8   6     2940.43     2789.97     58.31 o 
   3   8   6     1412.81     1381.40     30.83 o 
   4   8   6      891.28      845.03     34.77 o 
   5   8   6     1018.96     1009.31     47.91 o 
   6   8   6     1492.64     1430.23     32.24 o 
   7   8   6      962.61      938.49     57.58 o 
   8   8   6      335.09      344.63     17.69 o 
   9   8   6      440.97      413.75     18.34 o 
  10   8   6       58.63       60.73     10.70 o 
  11   8   6      363.19      376.08     18.93 o 
  12   8   6       33.87       44.39     15.79 o 
 -11   9   6       25.99       44.69     18.71 o 
 -10   9   6      835.10      918.12     30.80 o 
  -9   9   6      222.59      261.36     15.77 o 
  -8   9   6      760.57      780.32     26.53 o 
  -7   9   6      252.62      298.51     15.31 o 
  -6   9   6     1206.75     1231.25     29.82 o 
  -5   9   6      871.23      877.65     20.21 o 
  -4   9   6     1583.75     1576.53     64.69 o 
  -3   9   6      978.71      998.40     24.84 o 
  -2   9   6      555.81      550.19     16.17 o 
  -1   9   6     1047.47      981.43     28.55 o 
   0   9   6     2730.59     2723.60    115.42 o 
   1   9   6     1045.09     1000.06     43.01 o 
   2   9   6      574.10      523.05     20.52 o 
   3   9   6     1006.97      997.47     27.22 o 
   4   9   6     1711.57     1711.47     36.10 o 
   5   9   6      918.93      894.27     22.04 o 
   6   9   6     1268.09     1224.03     31.20 o 
   7   9   6      257.68      270.55     12.58 o 
   8   9   6      749.14      751.43     24.72 o 
   9   9   6      214.07      220.66     13.53 o 
  10   9   6      820.28      905.09     30.02 o 
  11   9   6       24.89       37.63     20.52 o 
 -10  10   6      175.84      230.31     15.49 o 
  -9  10   6      763.38      820.52     28.51 o 
  -8  10   6      256.54      276.90     15.69 o 
  -7  10   6      753.37      788.25     26.84 o 
  -6  10   6       87.47       77.49      7.45 o 
  -5  10   6      724.76      705.54     24.66 o 
  -4  10   6      115.13      107.65      9.42 o 
  -3  10   6       86.93       84.44      8.07 o 
  -2  10   6       43.52       41.88      7.82 o 
  -1  10   6      670.37      664.40     21.29 o 
   0  10   6       12.84       10.37      7.58 o 
   1  10   6      654.81      621.41     20.68 o 
   2  10   6       40.21       45.34      7.38 o 
   3  10   6       93.52       91.33     11.88 o 
   4  10   6      113.50      113.30      9.08 o 
   5  10   6      705.02      690.22     18.84 o 
   6  10   6       83.75       81.50      6.98 o 
   7  10   6      739.95      741.65     23.66 o 
   8  10   6      262.67      275.83     14.99 o 
   9  10   6      777.63      806.25     27.35 o 
  10  10   6      169.22      188.27     14.08 o 
 -10  11   6      522.33      578.27     24.51 o 
  -9  11   6      180.16      217.47     14.84 o 
  -8  11   6      551.39      577.24     23.31 o 
  -7  11   6       96.77      109.68      9.72 o 
  -6  11   6      355.73      362.16     14.97 o 
  -5  11   6      958.27      924.60     33.28 o 
  -4  11   6      262.44      267.29     15.25 o 
  -3  11   6      531.03      508.81     26.05 o 
  -2  11   6      471.66      440.50     17.45 o 
  -1  11   6     1238.39     1154.64     34.01 o 
   0  11   6      487.12      444.86     17.25 o 
   1  11   6     1216.25     1106.86     40.18 o 
   2  11   6      463.41      426.48     31.87 o 
   3  11   6      525.44      530.92     25.55 o 
   4  11   6      279.31      270.60     13.16 o 
   5  11   6     1003.83      953.22     25.97 o 
   6  11   6      355.37      354.53     12.93 o 
   7  11   6      100.01      110.27      8.97 o 
   8  11   6      527.07      526.68     19.76 o 
   9  11   6      178.14      219.70     13.93 o 
  10  11   6      509.48      521.22     22.30 o 
  -9  12   6      136.71      144.37     12.00 o 
  -8  12   6      125.87      147.37     13.61 o 
  -7  12   6      366.46      410.65     30.44 o 
  -6  12   6      463.56      488.74     24.44 o 
  -5  12   6      221.23      229.30     12.20 o 
  -4  12   6     1052.82     1032.39     31.61 o 
  -3  12   6      105.04      109.54     10.81 o 
  -2  12   6      958.72      975.90     83.00 o 
  -1  12   6      583.98      520.11     25.14 o 
   0  12   6      965.29      921.80     39.05 o 
   1  12   6      584.79      524.55     29.32 o 
   2  12   6      966.38      931.62     28.71 o 
   3  12   6       96.30       91.05      9.62 o 
   4  12   6     1077.09     1025.79     30.56 o 
   5  12   6      212.49      199.91     11.00 o 
   6  12   6      457.46      433.04     17.59 o 
   7  12   6      376.21      378.87     17.17 o 
   8  12   6      140.82      149.22     11.12 o 
   9  12   6      138.27      150.35     12.29 o 
  -8  13   6       36.76       35.43     27.06 o 
  -7  13   6      357.77      387.38     20.57 o 
  -6  13   6       27.26       43.10     21.37 o 
  -5  13   6      998.48     1008.79     42.19 o 
  -4  13   6       50.48       43.42     12.62 o 
  -3  13   6      824.41      821.11     27.16 o 
  -2  13   6       85.59       64.22     10.31 o 
  -1  13   6     1321.58     1257.58    106.17 o 
   0  13   6      128.38      140.08     11.33 o 
   1  13   6     1312.45     1249.75     55.85 o 
   2  13   6       76.28       72.69      9.88 o 
   3  13   6      825.32      806.84     64.82 o 
   4  13   6       53.96       35.93      9.11 o 
   5  13   6      977.58      932.19     29.57 o 
   6  13   6       23.64       28.09      8.70 o 
   7  13   6      367.81      378.71     16.78 o 
   8  13   6       37.36       43.75      9.20 o 
  -7  14   6      106.60      109.12     14.48 o 
  -6  14   6      376.79      382.45     20.95 o 
  -5  14   6      355.29      366.34     19.11 o 
  -4  14   6      783.80      817.73     27.72 o 
  -3  14   6      295.61      344.56     17.73 o 
  -2  14   6      527.02      511.21     48.40 o 
  -1  14   6      165.54      150.00     12.97 o 
   0  14   6     1193.69     1135.89     58.40 o 
   1  14   6      168.67      169.94     12.95 o 
   2  14   6      511.42      518.77     20.48 o 
   3  14   6      287.51      309.63     16.74 o 
   4  14   6      783.24      774.45     26.61 o 
   5  14   6      346.80      368.00     26.70 o 
   6  14   6      383.47      438.21     22.88 o 
   7  14   6      101.73       91.18     10.68 o 
  -5  15   6      444.91      468.50     24.57 o 
  -4  15   6      194.92      212.86     19.11 o 
  -3  15   6      285.30      324.26     32.90 o 
  -2  15   6       14.57       13.07     14.93 o 
  -1  15   6      583.19      563.23     22.76 o 
   0  15   6       62.98       71.54     18.91 o 
   1  15   6      589.74      573.83     30.28 o 
   2  15   6       12.43       16.68     10.70 o 
   3  15   6      289.39      289.52     17.09 o 
   4  15   6      207.51      236.92     14.86 o 
   5  15   6      437.12      457.29     36.37 o 
  -3  16   6      139.14      147.75     25.43 o 
  -2  16   6       93.17      102.65     13.51 o 
  -1  16   6       12.12       17.40     11.39 o 
   0  16   6       14.00       21.87     13.30 o 
   1  16   6       14.74       10.92     11.08 o 
   2  16   6       88.77       91.73     18.50 o 
   3  16   6      127.30      157.06     14.12 o 
   1   0   7     1441.89     1480.78     19.78 o 
   2   0   7     1281.99     1353.93     29.51 o 
   3   0   7     2297.97     2399.59     37.57 o 
   4   0   7        8.11       10.08      2.55 o 
   5   0   7      498.38      443.80     12.54 o 
   6   0   7     1556.87     1514.29     33.95 o 
   7   0   7     2246.19     2054.86     56.95 o 
   8   0   7     2276.78     2263.37     59.86 o 
   9   0   7      648.96      622.22     22.86 o 
  10   0   7     1901.53     1761.88     49.65 o 
  11   0   7     1325.00     1274.59     42.27 o 
  12   0   7      616.58      576.83     25.73 o 
  13   0   7      203.29      202.35     18.11 o 
 -13   1   7      875.59      850.03     32.89 o 
 -12   1   7      515.03      467.60     23.60 o 
 -11   1   7      200.74      201.98     15.54 o 
 -10   1   7      272.39      254.43     15.87 o 
  -9   1   7      195.19      178.93     12.94 o 
  -8   1   7       86.86       97.33     10.14 o 
  -7   1   7      523.54      492.24     18.43 o 
  -6   1   7     2076.94     2140.32     55.52 o 
  -5   1   7     1319.09     1292.29     21.96 o 
  -4   1   7     1676.37     1649.75     27.84 o 
  -3   1   7     2102.53     2234.30     47.68 o 
  -2   1   7      725.60      701.01     12.05 o 
  -1   1   7     1405.49     1633.99     34.73 o 
   0   1   7       38.60       57.23      2.90 o 
   1   1   7     1400.91     1668.52     21.83 o 
   2   1   7      721.56      683.92     10.95 o 
   3   1   7     2106.45     2179.10     45.32 o 
   4   1   7     1697.38     1668.14     27.85 o 
   5   1   7     1260.66     1193.57     24.25 o 
   6   1   7     2091.47     2106.84     45.65 o 
   7   1   7      485.23      460.31     14.83 o 
   8   1   7       99.10       89.72      9.76 o 
   9   1   7      158.79      147.50     11.94 o 
  10   1   7      291.52      280.18     22.56 o 
  11   1   7      198.34      211.94     15.82 o 
  12   1   7      510.01      515.42     24.56 o 
  13   1   7      883.01      825.33     32.40 o 
 -13   2   7       85.62       78.78     15.42 o 
 -12   2   7       83.83       87.85     14.10 o 
 -11   2   7      218.21      185.62     19.36 o 
 -10   2   7      210.15      213.88     14.59 o 
  -9   2   7      167.39      162.11     12.45 o 
  -8   2   7     1081.93     1063.85     46.18 o 
  -7   2   7      660.28      663.59     34.76 o 
  -6   2   7     2178.54     2210.24     52.18 o 
  -5   2   7     2005.71     2054.62     37.84 o 
  -4   2   7     3007.89     3053.33     52.44 o 
  -3   2   7     3792.63     3958.50     93.07 o 
  -2   2   7     3467.23     3698.88     61.26 o 
  -1   2   7     1078.33     1069.71     34.76 o 
   0   2   7      138.36      178.98      5.11 o 
   1   2   7      995.49     1007.65     19.80 o 
   2   2   7     3553.81     3663.57     58.12 o 
   3   2   7     3945.28     4063.28     71.76 o 
   4   2   7     2905.65     2870.45     53.02 o 
   5   2   7     1972.88     2024.31     38.08 o 
   6   2   7     2172.83     2044.10     52.34 o 
   7   2   7      689.41      691.40     30.10 o 
   8   2   7     1038.19     1013.91     25.66 o 
   9   2   7      183.79      165.70     12.66 o 
  10   2   7      210.11      180.48     14.06 o 
  11   2   7      214.58      180.49     14.92 o 
  12   2   7       98.04      109.61     14.42 o 
  13   2   7       85.30      101.29     15.65 o 
 -13   3   7      378.85      449.72     44.03 o 
 -12   3   7       80.85       60.05     15.04 o 
 -11   3   7       43.79       27.15     11.71 o 
 -10   3   7       58.99       71.32     11.08 o 
  -9   3   7      406.28      391.47     18.25 o 
  -8   3   7      348.99      331.77     12.53 o 
  -7   3   7      877.61      886.26     22.52 o 
  -6   3   7     1666.13     1749.63     66.94 o 
  -4   3   7     3112.54     3319.69     59.06 o 
  -3   3   7     4758.35     5155.27     89.80 o 
  -2   3   7     1740.25     1789.69     33.54 o 
  -1   3   7     2761.92     2755.26     74.16 o 
   0   3   7     3533.32     3594.04     69.09 o 
   1   3   7     2665.50     2548.68     42.28 o 
   2   3   7     1815.82     1820.39     29.75 o 
   3   3   7     4832.78     5023.63    129.20 o 
   4   3   7     3087.61     3228.85     52.10 o 
   6   3   7     1605.35     1660.00     55.79 o 
   7   3   7      916.47      903.68     19.86 o 
   8   3   7      347.55      347.15     16.33 o 
   9   3   7      378.68      337.23     18.95 o 
  10   3   7       56.73       62.19      9.22 o 
  11   3   7       50.48       42.76     11.87 o 
  12   3   7       77.95       70.35     16.35 o 
  13   3   7      378.27      419.88     23.14 o 
 -13   4   7      103.01      105.67     20.88 o 
 -12   4   7      233.72      252.47     18.13 o 
 -11   4   7      121.38      133.78     14.06 o 
 -10   4   7      151.32      142.34     17.62 o 
  -9   4   7      157.44      166.95      9.38 o 
  -8   4   7      519.79      536.82     17.03 o 
  -7   4   7     1420.69     1453.43     39.38 o 
  -6   4   7      810.52      820.05     21.18 o 
  -5   4   7      475.81      501.08     17.57 o 
  -4   4   7     1783.10     1735.84     40.69 o 
  -3   4   7     2504.04     2667.99     57.55 o 
  -2   4   7     3328.53     3489.34    101.01 o 
  -1   4   7     2928.84     2934.61     59.74 o 
   0   4   7     1844.92     1691.80     45.79 o 
   1   4   7     2937.53     2897.18     80.43 o 
   2   4   7     3388.07     3459.23     70.60 o 
   3   4   7     2660.69     2716.22     57.39 o 
   4   4   7     1720.31     1667.16     33.93 o 
   5   4   7      431.41      437.79     13.00 o 
   6   4   7      809.53      757.64     17.30 o 
   7   4   7     1362.78     1299.43     26.82 o 
   8   4   7      551.10      544.54     14.79 o 
   9   4   7      139.95      162.50     10.57 o 
  10   4   7      146.92      140.17     10.90 o 
  11   4   7      130.80      146.19     11.97 o 
  12   4   7      234.60      219.35     22.30 o 
  13   4   7      100.54      134.34     21.30 o 
 -12   5   7      465.84      416.54     29.04 o 
 -11   5   7      206.89      159.20     18.91 o 
 -10   5   7      159.98      177.22     11.70 o 
  -9   5   7       63.25       74.22      8.62 o 
  -8   5   7      233.47      237.52     11.50 o 
  -7   5   7      277.71      316.74     12.66 o 
  -6   5   7      426.22      417.77     24.41 o 
  -5   5   7     1311.88     1400.82     26.93 o 
  -4   5   7     4816.21     5073.82     88.83 o 
  -3   5   7     1779.11     1875.57     37.17 o 
  -2   5   7      770.20      766.57     34.60 o 
  -1   5   7     1277.93     1234.90     35.72 o 
   0   5   7      207.24      181.23      6.76 o 
   1   5   7     1309.92     1321.18     39.83 o 
   2   5   7      789.53      784.75     19.21 o 
   3   5   7     1762.58     1786.94     33.31 o 
   4   5   7     4865.35     4902.39     87.41 o 
   5   5   7     1280.83     1272.98     35.42 o 
   6   5   7      376.61      336.84     11.25 o 
   7   5   7      315.79      317.29     11.42 o 
   8   5   7      224.49      229.13      9.80 o 
   9   5   7       85.55      101.00      8.88 o 
  10   5   7      151.47      158.65     10.69 o 
  11   5   7      208.75      218.99     15.82 o 
  12   5   7      462.49      452.35     22.65 o 
 -12   6   7      194.30      195.79     21.06 o 
 -11   6   7      772.18      694.51     36.27 o 
 -10   6   7     1250.74     1242.40     36.95 o 
  -9   6   7     1263.16     1267.40     37.24 o 
  -8   6   7      714.32      723.37     24.94 o 
  -7   6   7      232.18      225.73     16.27 o 
  -6   6   7      222.96      225.52     13.37 o 
  -5   6   7     1867.91     1943.24     36.30 o 
  -4   6   7     1523.80     1566.59     42.14 o 
  -3   6   7     1202.80     1200.44     24.22 o 
  -2   6   7     1255.06     1226.06     47.47 o 
  -1   6   7      450.32      490.35     20.55 o 
   0   6   7      583.21      580.40     20.23 o 
   1   6   7      449.16      487.27     24.27 o 
   2   6   7     1234.08     1303.61     29.04 o 
   3   6   7     1172.17     1181.47     32.73 o 
   4   6   7     1546.64     1566.88     47.54 o 
   5   6   7     1852.40     1838.81     57.36 o 
   6   6   7      221.40      216.76     10.06 o 
   7   6   7      193.68      205.83     10.33 o 
   8   6   7      712.57      719.56     20.73 o 
   9   6   7     1252.05     1214.35     30.61 o 
  10   6   7     1232.86     1202.38     39.39 o 
  11   6   7      787.32      779.67     28.78 o 
  12   6   7      190.24      214.15     17.04 o 
 -12   7   7      509.31      491.51     30.09 o 
 -11   7   7      564.98      573.18     41.76 o 
 -10   7   7      953.32     1018.16     32.95 o 
  -9   7   7      302.16      334.07     16.80 o 
  -8   7   7      440.28      474.18     20.04 o 
  -7   7   7      149.84      176.86     12.69 o 
  -6   7   7      108.02      113.92      8.40 o 
  -5   7   7     1317.57     1281.49     42.64 o 
  -4   7   7      828.59      823.15     18.82 o 
  -3   7   7      366.03      350.35     11.54 o 
  -2   7   7       43.37       48.88      8.03 o 
  -1   7   7      105.08       98.75      9.33 o 
   0   7   7       17.84       12.45      4.98 o 
   1   7   7      103.97      103.65      8.36 o 
   2   7   7       39.20       43.77      5.31 o 
   3   7   7      409.60      388.84     13.97 o 
   4   7   7      816.35      834.07     32.98 o 
   5   7   7     1315.37     1252.33     33.70 o 
   6   7   7      117.76      119.69      7.74 o 
   7   7   7      159.40      171.67      9.69 o 
   8   7   7      444.96      468.84     20.64 o 
   9   7   7      273.95      288.70     13.62 o 
  10   7   7      959.35     1016.74     27.55 o 
  11   7   7      564.39      596.69     20.82 o 
  12   7   7      522.83      542.96     32.51 o 
 -11   8   7      279.09      334.96     18.56 o 
 -10   8   7      488.33      515.62     46.87 o 
  -9   8   7      681.26      772.55     27.11 o 
  -8   8   7      916.75      985.21     31.70 o 
  -7   8   7      480.26      565.81     21.77 o 
  -6   8   7      371.07      388.60     27.18 o 
  -5   8   7     1126.23     1072.12     23.75 o 
  -4   8   7     1232.96     1229.95     35.98 o 
  -3   8   7      992.05      958.89     31.08 o 
  -2   8   7      632.07      614.18     27.92 o 
  -1   8   7      541.27      460.72     30.71 o 
   0   8   7     1655.46     1696.01     83.00 o 
   1   8   7      587.82      496.29     80.01 o 
   2   8   7      636.64      604.95     16.38 o 
   3   8   7      974.66      961.82     23.06 o 
   4   8   7     1199.01     1174.92     27.77 o 
   5   8   7     1189.68     1147.58     44.95 o 
   6   8   7      323.50      326.60     14.97 o 
   7   8   7      514.56      528.25     19.61 o 
   8   8   7      939.06      965.22     30.26 o 
   9   8   7      668.52      683.68     35.93 o 
  10   8   7      491.48      522.32     22.37 o 
  11   8   7      277.39      223.69     24.42 o 
 -11   9   7      481.60      554.63     24.65 o 
 -10   9   7      212.68      225.47     15.87 o 
  -9   9   7      178.77      195.31     28.04 o 
  -8   9   7       65.36       79.31     11.28 o 
  -7   9   7      625.72      655.73     24.03 o 
  -6   9   7     1255.70     1226.22     26.13 o 
  -5   9   7     2152.53     2106.87     43.77 o 
  -4   9   7     1729.13     1647.15     32.10 o 
  -3   9   7     1160.46     1134.36     34.97 o 
  -2   9   7     1177.71     1150.26     53.11 o 
  -1   9   7     1981.03     1887.06    208.00 o 
   0   9   7      210.30      226.62     12.15 o 
   1   9   7     2004.43     1909.19    100.23 o 
   2   9   7     1134.94     1112.10     31.69 o 
   3   9   7     1183.82     1129.32     26.57 o 
   4   9   7     1670.78     1585.44     36.16 o 
   5   9   7     2250.47     2191.42     69.35 o 
   6   9   7     1226.13     1144.39     33.35 o 
   7   9   7      648.35      619.09     21.52 o 
   8   9   7       66.70       69.43      9.99 o 
   9   9   7      181.06      175.44     13.38 o 
  10   9   7      205.86      204.91     46.53 o 
  11   9   7      490.89      568.67     39.63 o 
 -10  10   7      155.08      190.48     15.40 o 
  -9  10   7      207.76      234.15     15.58 o 
  -8  10   7      264.88      260.98     15.81 o 
  -7  10   7      115.88      121.19     10.10 o 
  -6  10   7      230.99      242.75     10.47 o 
  -5  10   7      605.95      581.63     19.49 o 
  -4  10   7      994.88     1013.26     38.83 o 
  -3  10   7      944.17      946.33     27.14 o 
  -2  10   7      852.53      786.57     63.44 o 
  -1  10   7     1197.13     1165.82     94.38 o 
   0  10   7     2098.45     2051.99    115.73 o 
   1  10   7     1189.43     1129.51     32.68 o 
   2  10   7      807.68      754.96     52.31 o 
   3  10   7      839.91      814.53     55.38 o 
   4  10   7      999.93      962.19     38.12 o 
   5  10   7      619.61      605.16     18.18 o 
   6  10   7      232.42      232.06     16.03 o 
   7  10   7      114.38      111.68     15.24 o 
   8  10   7      278.78      273.74     16.93 o 
   9  10   7      203.28      197.85     16.55 o 
  10  10   7      153.38      188.55     14.64 o 
 -10  11   7      164.15      202.94     16.06 o 
  -9  11   7      338.98      396.92     20.41 o 
  -8  11   7      323.96      344.51     25.61 o 
  -7  11   7      380.80      396.85     16.46 o 
  -6  11   7      543.64      592.04     19.45 o 
  -5  11   7      404.75      431.19     15.92 o 
  -4  11   7      114.94      127.16      9.96 o 
  -3  11   7     1118.92     1051.17     64.14 o 
  -2  11   7     1476.49     1494.00    102.46 o 
  -1  11   7      886.15      799.96     41.29 o 
   0  11   7     1482.77     1425.46     66.85 o 
   1  11   7      885.09      826.66     31.81 o 
   2  11   7     1447.42     1366.46     60.42 o 
   3  11   7     1129.33     1043.22     43.51 o 
   4  11   7      110.01       96.89     12.78 o 
   5  11   7      396.48      397.35     14.85 o 
   6  11   7      556.95      550.82     20.28 o 
   7  11   7      361.89      380.07     16.65 o 
   8  11   7      326.45      333.86     16.48 o 
   9  11   7      338.42      346.08     25.74 o 
  10  11   7      172.76      195.31     33.82 o 
  -9  12   7      121.34      137.99     12.16 o 
  -8  12   7       53.47       60.08     12.88 o 
  -7  12   7      407.28      485.56     27.19 o 
  -6  12   7      356.83      409.80     25.86 o 
  -5  12   7      525.17      548.09     22.83 o 
  -4  12   7      412.83      387.51     18.48 o 
  -3  12   7      483.33      453.14     42.94 o 
  -2  12   7      484.52      488.95     19.92 o 
  -1  12   7     1084.46     1062.38     50.75 o 
   0  12   7      400.96      404.41     17.27 o 
   1  12   7     1063.05      998.63     53.57 o 
   2  12   7      499.58      494.31     35.96 o 
   3  12   7      481.74      463.75     18.58 o 
   4  12   7      410.06      422.00     26.63 o 
   5  12   7      514.37      503.60     17.13 o 
   6  12   7      360.92      369.64     29.63 o 
   7  12   7      429.39      457.81     19.07 o 
   8  12   7       61.47       82.15     23.47 o 
   9  12   7      103.93      126.45     13.11 o 
  -8  13   7      180.87      189.47     16.59 o 
  -7  13   7      533.38      549.31     24.83 o 
  -6  13   7      601.09      617.71     26.33 o 
  -5  13   7      226.60      244.36     19.06 o 
  -4  13   7      170.55      175.40     13.41 o 
  -3  13   7       71.82       73.45     15.99 o 
  -2  13   7       90.64      100.87     11.36 o 
  -1  13   7        6.43       -4.07      8.81 o 
   0  13   7        0.46        1.32     14.38 o 
   1  13   7        5.53        2.39      8.79 o 
   2  13   7       86.70       93.55     10.67 o 
   3  13   7       76.37       84.70     10.62 o 
   4  13   7      160.95      153.86     12.10 o 
   5  13   7      246.81      255.61     17.98 o 
   6  13   7      600.60      599.17     22.60 o 
   7  13   7      527.57      456.35     19.69 o 
   8  13   7      186.16      181.04     18.61 o 
  -7  14   7      216.23      261.80     18.75 o 
  -6  14   7      118.56      115.35     14.93 o 
  -5  14   7      160.33      188.01     15.37 o 
  -4  14   7       70.81       72.33     12.38 o 
  -3  14   7      378.15      367.85     19.32 o 
  -2  14   7      480.43      477.12     58.77 o 
  -1  14   7      176.88      172.37     16.27 o 
   0  14   7       56.88       49.07     10.42 o 
   1  14   7      178.43      170.98     13.25 o 
   2  14   7      464.88      461.97     43.47 o 
   3  14   7      393.63      394.05     20.15 o 
   4  14   7       67.07       67.43     11.01 o 
   5  14   7      154.69      192.30     13.61 o 
   6  14   7      118.14      120.41     14.04 o 
   7  14   7      217.86      223.79     14.38 o 
  -5  15   7      352.86      389.41     20.75 o 
  -4  15   7      249.57      251.85     26.95 o 
  -3  15   7      617.77      615.94     24.85 o 
  -2  15   7      171.84      170.27     14.43 o 
  -1  15   7      161.28      154.62     13.75 o 
   0  15   7      260.45      288.60     38.19 o 
   1  15   7      156.18      160.57     14.64 o 
   2  15   7      179.20      174.24     16.47 o 
   3  15   7      610.07      608.92     23.97 o 
   4  15   7      236.55      243.26     19.01 o 
   5  15   7      372.52      388.90     19.57 o 
  -3  16   7      302.47      326.30     18.82 o 
  -2  16   7      415.53      383.90     20.45 o 
  -1  16   7      114.84      112.86     16.78 o 
   0  16   7       23.13       15.94     12.33 o 
   1  16   7      126.79      132.95     31.21 o 
   2  16   7      417.84      388.90     19.92 o 
   3  16   7      310.20      304.78     17.98 o 
   0   0   8     2092.15     2539.76     62.70 o 
   1   0   8     3052.60     2890.66     37.08 o 
   2   0   8      703.12      882.41     13.84 o 
   3   0   8     9127.23     9740.65    127.98 o 
   4   0   8     3117.15     3288.85     48.28 o 
   5   0   8     2343.53     2364.07     50.43 o 
   6   0   8        3.13        2.15      5.69 o 
   7   0   8      742.67      673.51     23.04 o 
   8   0   8      137.70      128.15     11.40 o 
   9   0   8       42.07       54.87     10.35 o 
  10   0   8        0.64       -1.52     12.65 o 
  11   0   8       23.63       24.29     14.87 o 
  12   0   8       87.14       86.38     14.27 o 
  13   0   8       18.59       13.94     14.00 o 
 -13   1   8      296.49      275.79     19.90 o 
 -12   1   8       10.46       10.20     12.81 o 
 -11   1   8      481.13      447.97     21.78 o 
 -10   1   8      320.00      320.14     17.82 o 
  -9   1   8      350.87      362.59     19.95 o 
  -8   1   8     1835.94     1784.68     49.02 o 
  -7   1   8     1157.11     1122.64     51.64 o 
  -6   1   8     1311.97     1252.89     28.09 o 
  -5   1   8      119.45      119.58      6.16 o 
  -4   1   8     2741.77     2764.77     49.47 o 
  -3   1   8      286.09      321.42      7.50 o 
  -2   1   8     7866.31     8188.75    100.11 o 
  -1   1   8     1816.16     1868.14     31.45 o 
   0   1   8     9376.05     9423.36    116.32 o 
   1   1   8     1823.78     1922.32     25.12 o 
   2   1   8     7865.39     7978.08     99.96 o 
   3   1   8      279.41      289.18     10.93 o 
   4   1   8     2594.82     2498.49     42.43 o 
   5   1   8      132.34      131.41     12.62 o 
   6   1   8     1244.28     1172.76     23.97 o 
   7   1   8     1190.06     1148.31     28.99 o 
   8   1   8     1861.34     1827.13     50.10 o 
   9   1   8      355.57      370.95     18.21 o 
  10   1   8      333.19      370.05     19.16 o 
  11   1   8      478.96      455.33     21.88 o 
  12   1   8       12.16       23.17     12.76 o 
  13   1   8      320.90      311.80     20.89 o 
 -13   2   8       74.89       60.72     15.25 o 
 -12   2   8      475.23      509.68     24.38 o 
 -11   2   8       25.00       11.13     12.46 o 
 -10   2   8     1009.56      996.91     32.60 o 
  -9   2   8      186.02      187.81     13.72 o 
  -8   2   8     1538.67     1497.04     42.56 o 
  -7   2   8      933.78      910.53     22.29 o 
  -6   2   8     1200.86     1217.51     28.40 o 
  -5   2   8     1687.65     1775.80     32.47 o 
  -4   2   8      838.52      893.74     16.93 o 
  -3   2   8     3028.20     3236.99     83.89 o 
  -2   2   8      601.28      631.83     11.90 o 
  -1   2   8     1224.41     1157.00     30.18 o 
   0   2   8       19.51       16.09      2.80 o 
   1   2   8     1236.93     1204.38     16.44 o 
   2   2   8      572.20      589.82     10.94 o 
   3   2   8     2925.39     3054.85     50.20 o 
   4   2   8      864.39      914.14     19.09 o 
   5   2   8     1630.78     1544.25     74.17 o 
   6   2   8     1191.65     1200.23     24.62 o 
   7   2   8      889.17      831.58     24.67 o 
   8   2   8     1514.03     1485.62     35.10 o 
   9   2   8      192.33      204.73     15.03 o 
  10   2   8     1009.84      927.50     31.21 o 
  11   2   8       22.23       12.71     11.80 o 
  12   2   8      473.83      488.64     23.84 o 
  13   2   8       73.45       57.81     15.08 o 
 -13   3   8      594.07      643.56     29.23 o 
 -12   3   8       68.77       67.03     14.21 o 
 -11   3   8     1383.27     1332.36     41.44 o 
 -10   3   8       14.32        6.44     10.36 o 
  -9   3   8     1072.45     1088.99     34.29 o 
  -8   3   8       84.32       89.23      7.63 o 
  -7   3   8     1534.96     1544.09     34.91 o 
  -6   3   8      389.97      389.82     13.40 o 
  -5   3   8     2213.48     2325.22     83.39 o 
  -4   3   8      163.75      205.37      9.48 o 
  -3   3   8     1011.65      970.55     34.39 o 
  -2   3   8       79.11       76.61      4.27 o 
  -1   3   8      808.81      881.84     17.20 o 
   0   3   8      448.75      498.73     12.83 o 
   1   3   8      801.20      842.19     24.18 o 
   2   3   8       80.37       79.43      4.49 o 
   3   3   8      997.82      964.10     26.99 o 
   4   3   8      172.56      193.57      9.84 o 
   5   3   8     2118.77     2170.88     58.98 o 
   6   3   8      379.44      367.19     11.36 o 
   7   3   8     1504.65     1462.96     29.59 o 
   8   3   8       75.25       70.04      8.19 o 
   9   3   8     1077.00     1104.99     28.47 o 
  10   3   8       10.99        3.36      8.59 o 
  11   3   8     1364.88     1327.42     41.39 o 
  12   3   8       74.33       71.71     14.39 o 
  13   3   8      622.08      589.09     37.81 o 
 -12   4   8     1018.04      999.64     46.35 o 
 -11   4   8       28.01       18.44     11.74 o 
 -10   4   8      758.31      751.88     27.48 o 
  -9   4   8      135.36      146.96      9.42 o 
  -8   4   8     1089.77     1138.03     28.28 o 
  -7   4   8      150.13      174.34      9.68 o 
  -6   4   8     1455.24     1547.78     35.52 o 
  -5   4   8      561.65      588.30     39.51 o 
  -4   4   8     2468.18     2676.16     57.10 o 
  -3   4   8      817.07      833.09     17.79 o 
  -2   4   8      254.18      266.51     12.56 o 
  -1   4   8      747.05      747.80     17.38 o 
   0   4   8       15.64       27.47      2.75 o 
   1   4   8      733.76      739.87     19.61 o 
   2   4   8      288.62      302.11     15.65 o 
   3   4   8      762.58      748.89     17.05 o 
   4   4   8     2575.88     2650.08     84.69 o 
   5   4   8      593.02      604.98     15.83 o 
   6   4   8     1482.58     1487.84     29.73 o 
   7   4   8      131.51      124.03      7.76 o 
   8   4   8     1089.83     1113.09     27.76 o 
   9   4   8      150.45      147.09     10.63 o 
  10   4   8      772.18      790.19     23.59 o 
  11   4   8       24.81       24.79     10.07 o 
  12   4   8      986.45      965.12     46.35 o 
 -12   5   8       28.89       24.51     16.78 o 
 -11   5   8      673.66      643.03     35.27 o 
 -10   5   8       25.30       53.57     14.65 o 
  -9   5   8      829.67      826.69     23.27 o 
  -8   5   8      650.40      724.95     21.00 o 
  -7   5   8      479.64      469.12     16.29 o 
  -6   5   8     1984.96     2152.73     47.01 o 
  -5   5   8     1064.63     1117.99     24.23 o 
  -4   5   8     1461.74     1529.20     35.53 o 
  -2   5   8     4652.17     4953.69    150.37 o 
  -1   5   8     1607.75     1773.16     45.11 o 
   0   5   8     3537.14     3567.42     86.67 o 
   1   5   8     1612.85     1791.59     44.42 o 
   2   5   8     4651.27     4839.78     77.93 o 
   4   5   8     1521.15     1542.34     49.00 o 
   5   5   8     1085.81     1101.71     23.46 o 
   6   5   8     1939.96     1895.21     60.30 o 
   7   5   8      435.08      433.39     26.97 o 
   8   5   8      633.80      665.87     20.06 o 
   9   5   8      824.79      791.10     33.59 o 
  10   5   8       28.38       25.08      8.71 o 
  11   5   8      654.03      672.05     55.61 o 
  12   5   8       29.39       28.23     13.94 o 
 -12   6   8       28.47       22.75     16.68 o 
 -11   6   8        1.57      -14.17     14.17 o 
 -10   6   8      177.26      180.63     15.97 o 
  -9   6   8      350.12      354.53     17.95 o 
  -8   6   8       13.41       11.91      9.28 o 
  -7   6   8      519.94      533.22     20.82 o 
  -6   6   8      853.78      876.61     32.86 o 
  -5   6   8     4998.51     5079.63    195.06 o 
  -4   6   8       83.55       98.66     12.48 o 
  -3   6   8     2623.22     2505.92     55.25 o 
  -2   6   8      413.42      376.30     17.88 o 
  -1   6   8     2466.46     2442.54     60.71 o 
   0   6   8        4.84        7.78      4.67 o 
   1   6   8     2434.74     2386.35     52.02 o 
   2   6   8      438.83      412.75     13.01 o 
   3   6   8     2602.73     2555.16     63.80 o 
   4   6   8      104.10      100.59      6.22 o 
   5   6   8     5091.73     5037.94    133.05 o 
   6   6   8      854.02      846.66     41.29 o 
   7   6   8      457.77      403.22     19.01 o 
   8   6   8       11.49       10.07      7.56 o 
   9   6   8      319.77      316.50     14.22 o 
  10   6   8      181.68      209.32     16.31 o 
  11   6   8        1.35        1.96     11.88 o 
  12   6   8       26.70       25.08     13.78 o 
 -12   7   8       51.96       46.41     17.96 o 
 -11   7   8      116.19      120.11     18.25 o 
 -10   7   8       82.78       70.06     11.74 o 
  -9   7   8       94.17      104.80     12.40 o 
  -8   7   8      812.98      881.11     29.07 o 
  -7   7   8      153.25      167.03     22.54 o 
  -6   7   8     1703.55     1761.10     49.24 o 
  -5   7   8      477.20      486.87     25.46 o 
  -4   7   8     2094.99     1998.02     46.27 o 
  -3   7   8       79.94       73.91      6.25 o 
  -2   7   8     2086.88     1941.14    115.31 o 
  -1   7   8      502.21      485.41     15.29 o 
   0   7   8     4075.86     3942.79    139.52 o 
   1   7   8      486.36      494.07     17.90 o 
   2   7   8     2121.08     2004.37     83.37 o 
   3   7   8       94.40       81.43      7.61 o 
   4   7   8     2146.76     2084.76     38.65 o 
   5   7   8      468.53      460.64     12.92 o 
   6   7   8     1663.22     1605.38     67.44 o 
   7   7   8      158.57      154.45     16.44 o 
   8   7   8      761.09      758.45     22.32 o 
   9   7   8       96.93       79.04      9.96 o 
  10   7   8       79.82       94.45     10.69 o 
  11   7   8      119.91      130.96     12.09 o 
  12   7   8       54.01       78.78     14.87 o 
 -11   8   8       77.93       71.83     12.89 o 
 -10   8   8      216.02      252.48     16.71 o 
  -9   8   8       50.52       56.76     11.91 o 
  -8   8   8      564.15      624.38     24.48 o 
  -7   8   8      594.65      638.92     24.00 o 
  -6   8   8      528.39      564.89     22.14 o 
  -5   8   8     3098.22     3094.18     62.37 o 
  -4   8   8     1588.59     1566.23     37.70 o 
  -3   8   8     3167.64     3111.49     98.20 o 
  -2   8   8      506.32      529.66     16.65 o 
  -1   8   8     1377.65     1343.25     41.33 o 
   0   8   8      146.66      149.66     10.17 o 
   1   8   8     1444.87     1395.14     95.43 o 
   2   8   8      525.24      532.07     18.84 o 
   3   8   8     3217.71     3112.86     64.84 o 
   4   8   8     1584.54     1587.48     36.10 o 
   5   8   8     2978.92     2950.54     87.55 o 
   6   8   8      571.46      539.34     19.81 o 
   7   8   8      558.88      533.39     22.39 o 
   8   8   8      557.30      581.70     28.51 o 
   9   8   8       53.78       49.02     11.33 o 
  10   8   8      224.59      229.32     15.82 o 
  11   8   8       73.98       73.98     20.78 o 
 -11   9   8      528.35      562.39     25.52 o 
 -10   9   8       80.40       95.95     13.63 o 
  -9   9   8      538.06      622.46     25.15 o 
  -8   9   8      181.38      182.88     22.25 o 
  -7   9   8      591.65      638.25     26.45 o 
  -6   9   8       36.69       43.92      8.52 o 
  -5   9   8     1429.26     1353.78     29.50 o 
  -4   9   8      249.45      235.86     10.20 o 
  -3   9   8     1928.64     1861.12     50.82 o 
  -2   9   8      239.40      238.81     14.16 o 
  -1   9   8     1058.68     1019.53     30.66 o 
   0   9   8     1382.48     1339.24    105.68 o 
   1   9   8     1080.45     1051.49     46.63 o 
   2   9   8      238.89      226.92     13.71 o 
   3   9   8     1836.64     1725.26     46.18 o 
   4   9   8      249.92      226.16     10.63 o 
   5   9   8     1326.64     1271.74     62.69 o 
   6   9   8       42.88       35.63      8.22 o 
   7   9   8      584.98      536.33     20.55 o 
   8   9   8      181.44      164.93     13.15 o 
   9   9   8      534.93      528.56     22.37 o 
  10   9   8       76.72       74.30     13.96 o 
  11   9   8      530.03      613.11     41.07 o 
 -10  10   8      520.41      584.78     25.59 o 
  -9  10   8      198.41      248.91     16.96 o 
  -8  10   8      656.25      688.09     28.02 o 
  -7  10   8       78.10       77.43      9.89 o 
  -6  10   8      801.02      799.62     43.65 o 
  -5  10   8      134.68      131.90      8.18 o 
  -4  10   8      476.13      458.44     23.12 o 
  -3  10   8       66.94       76.31      8.83 o 
  -2  10   8      178.91      167.68     11.93 o 
  -1  10   8      101.85       94.02     18.13 o 
   0  10   8      733.38      713.86     23.72 o 
   1  10   8      100.60       89.06      9.46 o 
   2  10   8      200.73      204.22     25.26 o 
   3  10   8       61.84       69.15      9.16 o 
   4  10   8      492.23      470.30     16.96 o 
   5  10   8      129.69      136.12      9.27 o 
   6  10   8      775.54      764.47     24.93 o 
   7  10   8       81.67       78.95     10.05 o 
   8  10   8      636.66      668.01     24.55 o 
   9  10   8      200.57      217.01     18.28 o 
  10  10   8      529.57      595.64     28.38 o 
  -9  11   8      367.81      386.03     17.43 o 
  -8  11   8      266.49      263.93     14.67 o 
  -7  11   8      519.88      536.82     19.80 o 
  -6  11   8      217.43      205.41     15.40 o 
  -5  11   8      522.44      528.45     18.71 o 
  -4  11   8      553.71      533.89     29.96 o 
  -3  11   8      383.39      361.09     17.19 o 
  -2  11   8      428.74      404.65     44.38 o 
  -1  11   8      243.40      220.44     13.30 o 
   0  11   8      511.21      512.16     20.10 o 
   1  11   8      253.58      214.74     13.02 o 
   2  11   8      455.03      451.37     26.01 o 
   3  11   8      378.13      352.04     19.46 o 
   4  11   8      547.91      536.03     20.03 o 
   5  11   8      493.31      482.57     16.93 o 
   6  11   8      214.67      194.82     12.53 o 
   7  11   8      537.90      523.92     20.96 o 
   8  11   8      259.03      255.74     15.22 o 
   9  11   8      386.53      411.70     22.38 o 
  -8  12   8      403.21      483.07     29.33 o 
  -7  12   8      492.01      519.89     24.69 o 
  -6  12   8      176.53      186.70     15.93 o 
  -5  12   8      288.60      291.98     14.47 o 
  -4  12   8      130.22      122.07     12.32 o 
  -3  12   8     1052.83     1053.56     46.36 o 
  -2  12   8      229.13      224.97     37.15 o 
  -1  12   8     1507.83     1398.08    124.03 o 
   0  12   8     1118.70     1015.46     64.25 o 
   1  12   8     1488.61     1379.58     39.66 o 
   2  12   8      223.55      217.39     13.57 o 
   3  12   8     1096.64     1068.99     58.76 o 
   4  12   8      130.25      138.90     11.63 o 
   5  12   8      268.75      264.87     12.93 o 
   6  12   8      177.71      185.25     17.50 o 
   7  12   8      490.55      471.63     20.34 o 
   8  12   8      398.19      443.36     22.38 o 
  -8  13   8      332.47      299.59     34.52 o 
  -7  13   8        9.91       21.21     13.10 o 
  -6  13   8      180.85      222.66     17.39 o 
  -5  13   8       12.84       18.38     11.30 o 
  -4  13   8      456.17      437.06     20.79 o 
  -3  13   8       15.44       28.04     10.60 o 
  -2  13   8     1091.16     1023.69     47.09 o 
  -1  13   8      334.27      350.43     32.82 o 
   0  13   8      799.82      784.24     26.91 o 
   1  13   8      337.67      335.51     17.15 o 
   2  13   8     1113.03     1054.54     32.41 o 
   3  13   8       14.80       19.44      9.72 o 
   4  13   8      472.04      458.36     36.93 o 
   5  13   8       14.22       30.09      9.97 o 
   6  13   8      187.49      184.13     20.32 o 
   7  13   8        7.16       14.53     11.52 o 
  -6  14   8      120.95      105.25     15.65 o 
  -5  14   8      454.52      485.25     22.77 o 
  -4  14   8      282.88      300.91     17.95 o 
  -3  14   8     1131.51     1104.95     61.25 o 
  -2  14   8      215.27      218.03     15.21 o 
  -1  14   8      894.54      900.96     47.29 o 
   0  14   8      244.75      229.22     15.07 o 
   1  14   8      882.67      824.78     31.79 o 
   2  14   8      211.96      191.42     14.28 o 
   3  14   8     1121.06     1158.74     52.09 o 
   4  14   8      298.21      293.18     23.54 o 
   5  14   8      468.10      481.55     21.26 o 
   6  14   8      118.28      110.36     15.01 o 
  -5  15   8       64.99       79.17     14.01 o 
  -4  15   8       94.10      105.08     25.81 o 
  -3  15   8       14.76       25.58     11.96 o 
  -2  15   8      415.71      437.75     21.65 o 
  -1  15   8       51.01       56.11     12.10 o 
   0  15   8      580.00      579.52     23.77 o 
   1  15   8       49.89       45.11     11.66 o 
   2  15   8      420.10      437.49     20.94 o 
   3  15   8       12.20        5.63     10.96 o 
   4  15   8       84.20       87.72     12.55 o 
   5  15   8       58.55       76.77     14.82 o 
  -1  16   8        1.19        8.10     13.36 o 
   0  16   8       13.63        6.79     11.90 o 
   1  16   8        1.42       -9.12     13.03 o 
   1   0   9       24.30       24.50      3.06 o 
   2   0   9      648.58      630.91     11.17 o 
   3   0   9      114.34       89.94      4.31 o 
   4   0   9     3961.04     4123.43     66.26 o 
   5   0   9      558.93      560.08     16.29 o 
   6   0   9     1592.85     1606.37     45.15 o 
   7   0   9       19.01       22.90      8.42 o 
   8   0   9     2137.45     1910.20     52.35 o 
   9   0   9      255.81      245.81     15.54 o 
  10   0   9     1029.53      941.85     31.92 o 
  11   0   9       24.47       19.91     12.06 o 
  12   0   9      972.14      962.04     34.47 o 
  13   0   9      164.70      155.66     17.68 o 
 -13   1   9      465.77      512.90     26.82 o 
 -12   1   9       23.57       24.84     13.25 o 
 -11   1   9      768.18      810.90     30.04 o 
 -10   1   9      338.07      262.84     18.67 o 
  -9   1   9     2744.21     2447.52     65.71 o 
  -8   1   9     2050.09     1950.28     70.49 o 
  -7   1   9     1505.87     1531.65     43.71 o 
  -6   1   9      772.01      756.85     19.26 o 
  -5   1   9     1310.07     1350.63     26.98 o 
  -4   1   9      796.66      834.10     15.80 o 
  -3   1   9     1615.08     1636.99     25.41 o 
  -2   1   9      859.07      837.59     17.52 o 
  -1   1   9     2347.74     2506.67     34.90 o 
   0   1   9     2567.07     2752.36     42.30 o 
   1   1   9     2381.21     2514.18     32.74 o 
   2   1   9      863.28      854.21     12.81 o 
   3   1   9     1617.91     1598.17     29.29 o 
   4   1   9      817.87      812.08     16.02 o 
   5   1   9     1295.28     1305.03     26.40 o 
   6   1   9      774.04      755.23     17.26 o 
   7   1   9     1553.70     1596.04     45.78 o 
   8   1   9     2106.51     1982.27     54.13 o 
   9   1   9     2744.85     2432.47     65.45 o 
  10   1   9      337.26      292.66     17.37 o 
  11   1   9      763.72      782.91     31.25 o 
  12   1   9       18.14       33.39     13.48 o 
  13   1   9      460.59      401.21     23.39 o 
 -13   2   9       34.30       43.13     15.20 o 
 -12   2   9      338.97      339.52     21.16 o 
 -11   2   9      347.65      318.21     19.18 o 
 -10   2   9      624.95      618.74     44.73 o 
  -9   2   9      355.18      360.17     18.23 o 
  -8   2   9     1194.46     1190.08     36.35 o 
  -7   2   9     1042.02     1044.41     36.82 o 
  -6   2   9      169.20      183.03      9.41 o 
  -5   2   9     1768.68     1847.06     40.54 o 
  -4   2   9      360.01      363.53     10.66 o 
  -3   2   9     2810.38     2694.41     44.81 o 
  -2   2   9      306.69      296.97      8.49 o 
  -1   2   9     6425.93     6708.01     84.45 o 
   0   2   9     2499.63     2599.01     36.04 o 
   1   2   9     6515.10     6862.90     84.53 o 
   2   2   9      334.57      310.58      8.00 o 
   3   2   9     2892.81     2722.14     44.15 o 
   4   2   9      371.84      363.83     14.29 o 
   5   2   9     1778.93     1748.83     34.02 o 
   6   2   9      151.28      170.33      8.06 o 
   7   2   9     1019.44     1023.67     22.21 o 
   8   2   9     1218.29     1209.25     49.95 o 
   9   2   9      378.06      321.68     17.58 o 
  10   2   9      620.26      598.48     24.46 o 
  11   2   9      358.69      371.79     26.29 o 
  12   2   9      345.62      373.14     21.77 o 
  13   2   9       33.82       42.43     15.12 o 
 -12   3   9       42.47       60.19     14.61 o 
 -11   3   9       52.08       66.91     13.20 o 
 -10   3   9      192.38      187.92     14.84 o 
  -9   3   9      176.43      157.22     19.54 o 
  -8   3   9      553.18      578.56     17.41 o 
  -7   3   9       57.36       55.68      7.56 o 
  -6   3   9     2167.54     2279.80     48.94 o 
  -5   3   9      842.12      880.19     32.88 o 
  -4   3   9     4148.03     4276.06     85.91 o 
  -3   3   9      176.25      190.56      6.12 o 
  -2   3   9     5921.33     5864.64    128.71 o 
  -1   3   9       89.40       92.88      7.03 o 
   0   3   9    13899.99    14537.03    266.33 o 
   1   3   9      100.32       96.61      3.87 o 
   2   3   9     5741.00     5631.34     82.81 o 
   3   3   9      166.65      166.37      6.47 o 
   4   3   9     4145.92     4097.54     82.33 o 
   5   3   9      889.15      906.10     29.38 o 
   6   3   9     2065.87     2072.80     40.28 o 
   7   3   9       47.99       44.40      6.51 o 
   8   3   9      573.48      582.35     15.91 o 
   9   3   9      166.46      166.82     11.54 o 
  10   3   9      189.60      179.11     12.34 o 
  11   3   9       52.70       40.10     12.66 o 
  12   3   9       39.63       41.58     13.98 o 
 -12   4   9       33.84       23.62     17.77 o 
 -11   4   9      134.76      169.03     20.41 o 
 -10   4   9      185.11      182.70     18.68 o 
  -9   4   9      320.34      327.09     13.83 o 
  -8   4   9       82.35       88.28      8.92 o 
  -7   4   9     1100.28     1163.19     28.57 o 
  -6   4   9     1351.85     1431.79     33.93 o 
  -5   4   9     2021.58     2155.21     40.42 o 
  -4   4   9       12.27       15.57      5.09 o 
  -3   4   9     4064.72     4258.88     75.66 o 
  -2   4   9      777.72      775.52     22.85 o 
  -1   4   9     5200.97     5255.43    138.86 o 
   0   4   9      571.94      589.69     12.88 o 
   1   4   9     5135.27     5215.67    110.32 o 
   2   4   9      780.17      788.07     15.34 o 
   3   4   9     4126.40     4166.89    105.23 o 
   4   4   9        7.31        6.57      5.13 o 
   5   4   9     2034.17     2048.22     39.49 o 
   6   4   9     1348.49     1364.51     32.08 o 
   7   4   9     1039.05     1009.32     37.65 o 
   8   4   9       87.90       87.95      7.91 o 
   9   4   9      308.24      328.31     15.11 o 
  10   4   9      186.86      200.51     21.05 o 
  11   4   9      143.37      132.93     30.72 o 
  12   4   9       37.39       46.65     17.70 o 
 -12   5   9       29.98       27.53     17.82 o 
 -11   5   9      372.50      408.10     28.21 o 
 -10   5   9      400.05      387.33     26.67 o 
  -9   5   9     1312.27     1304.66     39.51 o 
  -8   5   9     1212.33     1224.67     32.83 o 
  -7   5   9     2098.39     2272.18     50.77 o 
  -6   5   9      823.93      846.26     22.56 o 
  -5   5   9     1552.85     1663.46     32.04 o 
  -4   5   9      468.59      471.33     22.30 o 
  -3   5   9      387.81      365.62     11.13 o 
  -2   5   9     2290.04     2321.77     50.97 o 
  -1   5   9      894.26      868.86     21.50 o 
   0   5   9     4134.33     4443.29    108.59 o 
   1   5   9      875.60      907.73     22.06 o 
   2   5   9     2276.58     2296.66     63.66 o 
   3   5   9      378.92      389.73     27.57 o 
   4   5   9      519.61      527.81     23.57 o 
   5   5   9     1489.73     1497.58     47.98 o 
   6   5   9      771.27      741.96     21.08 o 
   7   5   9     2128.39     2068.22    107.61 o 
   8   5   9     1163.75     1068.25     55.26 o 
   9   5   9     1334.74     1322.70     62.35 o 
  10   5   9      395.33      389.41     22.65 o 
  11   5   9      361.01      352.85     20.15 o 
  12   5   9       30.79       33.92     14.02 o 
 -12   6   9      371.28      315.53     27.02 o 
 -11   6   9       55.76       60.16     17.42 o 
 -10   6   9      917.01      945.61     31.22 o 
  -9   6   9       98.24      128.08     12.82 o 
  -8   6   9     1372.09     1426.45     42.36 o 
  -7   6   9       96.66      109.93     17.76 o 
  -6   6   9     3610.19     3804.54     98.68 o 
  -5   6   9      139.25      146.86      9.50 o 
  -4   6   9      133.15      124.88      7.80 o 
  -3   6   9       80.40       70.85      6.42 o 
  -2   6   9       86.03       87.24      6.49 o 
  -1   6   9      903.26      916.72     43.81 o 
   0   6   9      542.03      585.61     14.50 o 
   1   6   9      902.14      904.32     17.23 o 
   2   6   9       94.32       99.18      7.07 o 
   3   6   9       71.15       71.87      5.76 o 
   4   6   9      173.09      185.44     11.60 o 
   5   6   9      157.90      152.20     13.02 o 
   6   6   9     3596.23     3571.65    113.52 o 
   7   6   9       79.74       86.75      8.69 o 
   8   6   9     1366.77     1361.45     39.96 o 
   9   6   9      110.14      105.91     10.67 o 
  10   6   9      930.37      958.26     34.32 o 
  11   6   9       59.14       69.09     13.96 o 
  12   6   9      370.93      412.04     23.16 o 
 -11   7   9      554.07      571.85     33.58 o 
 -10   7   9       28.80       31.48     12.01 o 
  -9   7   9     1069.39     1136.11     36.68 o 
  -8   7   9      170.18      168.36     13.87 o 
  -7   7   9     2024.94     2029.24     61.38 o 
  -6   7   9      706.22      696.72     29.85 o 
  -5   7   9      330.75      357.56     13.40 o 
  -4   7   9      385.86      385.67     21.90 o 
  -3   7   9      337.78      347.85     19.93 o 
  -2   7   9      174.66      201.86     10.18 o 
  -1   7   9      296.35      272.05     14.98 o 
   0   7   9      190.70      194.41     15.41 o 
   1   7   9      309.13      304.66     15.47 o 
   2   7   9      162.76      170.74      8.84 o 
   3   7   9      380.80      393.30     13.25 o 
   4   7   9      363.08      367.77     16.66 o 
   5   7   9      332.79      343.90     15.78 o 
   6   7   9      722.62      678.11     27.61 o 
   7   7   9     2015.87     1933.32     54.95 o 
   8   7   9      170.68      165.40     11.18 o 
   9   7   9     1087.19     1155.49     30.27 o 
  10   7   9       24.57        9.92      9.61 o 
  11   7   9      553.37      606.51     24.09 o 
 -11   8   9      280.85      321.26     18.80 o 
 -10   8   9      214.69      238.34     17.14 o 
  -9   8   9       16.63       -0.94     11.32 o 
  -8   8   9      589.30      634.62     25.64 o 
  -7   8   9      323.68      324.62     18.05 o 
  -6   8   9      908.24      949.26     26.18 o 
  -5   8   9      197.76      191.81      9.78 o 
  -4   8   9      360.09      333.80     12.16 o 
  -3   8   9     2654.16     2624.67    101.41 o 
  -2   8   9      276.25      279.44     13.74 o 
  -1   8   9     1980.11     1968.29     55.60 o 
   0   8   9     1164.41     1205.98     77.77 o 
   1   8   9     2001.41     1983.28     52.19 o 
   2   8   9      299.81      303.29     11.99 o 
   3   8   9     2735.69     2732.66     56.68 o 
   4   8   9      312.85      293.00     19.06 o 
   5   8   9      233.78      222.42     10.72 o 
   6   8   9      911.16      931.99     24.46 o 
   7   8   9      325.15      297.23     18.03 o 
   8   8   9      592.93      601.06     20.07 o 
   9   8   9       11.48       12.73      9.32 o 
  10   8   9      212.63      228.98     14.01 o 
  11   8   9      286.37      352.79     29.25 o 
 -10   9   9       87.34      117.94     14.74 o 
  -9   9   9      128.63      125.24     18.22 o 
  -8   9   9      212.00      247.63     16.80 o 
  -7   9   9      119.44      121.87     12.59 o 
  -6   9   9      527.30      500.75     18.41 o 
  -5   9   9       98.76      101.95      9.46 o 
  -4   9   9     1442.70     1367.43     29.34 o 
  -3   9   9      194.14      195.95     23.99 o 
  -2   9   9     3701.92     3704.46    145.96 o 
  -1   9   9      355.16      329.28     16.05 o 
   0   9   9     3474.48     3284.46    109.46 o 
   1   9   9      338.38      322.79     14.91 o 
   2   9   9     3772.47     3742.54    138.42 o 
   3   9   9      217.99      214.03     13.30 o 
   4   9   9     1309.19     1214.33     30.63 o 
   5   9   9       87.08       74.39      8.34 o 
   6   9   9      495.63      452.55     30.18 o 
   7   9   9      119.82      132.24     12.20 o 
   8   9   9      217.38      189.27     17.15 o 
   9   9   9      115.12      102.29     12.93 o 
  10   9   9       76.82       78.48     13.42 o 
 -10  10   9        9.33       14.42     13.24 o 
  -9  10   9      170.53      206.77     16.88 o 
  -8  10   9       69.09       77.55     11.18 o 
  -7  10   9      642.63      681.70     25.38 o 
  -6  10   9       32.93       16.25      8.92 o 
  -5  10   9     1134.37     1142.79     29.88 o 
  -4  10   9      248.17      256.71     14.47 o 
  -3  10   9     1903.65     1869.66     87.43 o 
  -2  10   9       57.42       63.21      9.71 o 
  -1  10   9     2072.79     1937.12    111.89 o 
   0  10   9      320.77      306.17     15.85 o 
   1  10   9     2142.62     1988.61    109.96 o 
   2  10   9       66.47       55.37      9.31 o 
   3  10   9     1924.79     1878.08     85.17 o 
   4  10   9      245.84      226.78     13.99 o 
   5  10   9     1144.92     1121.97     28.41 o 
   6  10   9       30.62       29.29      9.28 o 
   7  10   9      611.43      576.38     33.42 o 
   8  10   9       68.31       60.34     11.73 o 
   9  10   9      154.97      151.28     14.45 o 
  10  10   9       10.52       13.61     17.24 o 
  -9  11   9      258.74      312.16     16.38 o 
  -8  11   9      230.14      263.80     14.86 o 
  -7  11   9      328.11      332.70     15.07 o 
  -6  11   9      624.52      623.51     28.97 o 
  -5  11   9      325.08      311.86     16.38 o 
  -4  11   9      831.92      848.63     36.00 o 
  -3  11   9      673.00      693.50     35.31 o 
  -2  11   9      798.81      767.32     26.17 o 
  -1  11   9       20.26       19.51      9.38 o 
   0  11   9      490.67      475.18     51.62 o 
   1  11   9       27.22       23.91     13.94 o 
   2  11   9      822.28      781.52     25.76 o 
   3  11   9      666.55      627.18     23.47 o 
   4  11   9      809.26      783.23     46.51 o 
   5  11   9      315.94      306.75     14.36 o 
   6  11   9      627.46      563.52     22.18 o 
   7  11   9      305.55      291.52     16.60 o 
   8  11   9      246.23      273.45     16.44 o 
   9  11   9      274.97      308.80     18.17 o 
  -8  12   9      633.30      688.12     29.45 o 
  -7  12   9      265.22      287.39     19.37 o 
  -6  12   9      143.88      155.19     15.65 o 
  -5  12   9      210.22      228.99     27.14 o 
  -4  12   9      396.47      383.82     51.05 o 
  -3  12   9      256.17      272.71     24.85 o 
  -2  12   9       89.01       72.37     18.05 o 
  -1  12   9      199.78      167.72     15.32 o 
   0  12   9        6.68       16.70      9.72 o 
   1  12   9      189.00      193.47     25.09 o 
   2  12   9      100.63       98.16     11.27 o 
   3  12   9      256.09      243.94     32.64 o 
   4  12   9      393.16      376.39     18.19 o 
   5  12   9      224.41      235.57     17.89 o 
   6  12   9      133.35      132.79     16.32 o 
   7  12   9      266.09      254.25     19.12 o 
   8  12   9      622.94      629.89     34.05 o 
  -7  13   9      160.88      194.86     17.76 o 
  -6  13   9        6.81       22.77     13.70 o 
  -5  13   9      217.43      241.28     14.83 o 
  -4  13   9        0.79        7.91     16.65 o 
  -3  13   9      125.45      116.67     13.20 o 
  -2  13   9       99.06      105.01     12.63 o 
  -1  13   9       46.45       58.17     20.79 o 
   0  13   9        1.47       10.37      9.81 o 
   1  13   9       52.09       61.57     21.21 o 
   2  13   9       96.89       93.90     13.29 o 
   3  13   9      128.78      135.93     29.73 o 
   4  13   9        0.61       -0.49     13.80 o 
   5  13   9      232.10      249.26     19.92 o 
   6  13   9        5.62       -4.13     13.55 o 
   7  13   9      143.73      149.71     13.59 o 
  -6  14   9       77.35       88.25     16.00 o 
  -5  14   9      357.95      371.75     30.44 o 
  -4  14   9      263.19      277.06     19.58 o 
  -3  14   9       82.38       88.97     13.20 o 
  -2  14   9      119.68      142.92     18.44 o 
  -1  14   9      255.70      259.37     20.42 o 
   0  14   9       28.52       29.44     15.51 o 
   1  14   9      270.72      262.37     36.97 o 
   2  14   9      115.14       96.14     12.87 o 
   3  14   9       95.16      124.85     24.64 o 
   4  14   9      272.73      272.48     16.70 o 
   5  14   9      363.79      323.88     23.65 o 
   6  14   9       70.36       54.20     14.29 o 
  -4  15   9      349.89      349.62     20.15 o 
  -3  15   9      130.12      151.24     15.27 o 
  -2  15   9      161.25      172.18     22.97 o 
  -1  15   9       67.27       91.90     13.59 o 
   0  15   9      537.38      587.29     33.47 o 
   1  15   9       64.68       67.90     19.35 o 
   2  15   9      164.09      174.42     14.93 o 
   3  15   9      119.54      112.25     26.90 o 
   4  15   9      342.13      334.27     19.26 o 
   0   0  10    14755.53    15791.09    274.73 o 
   1   0  10    24174.14    24971.04    305.77 o 
   2   0  10     6693.92     6841.87     85.44 o 
   3   0  10     1845.65     1870.58     26.73 o 
   4   0  10      649.29      643.74     13.76 o 
   5   0  10     1021.74      929.06     20.19 o 
   6   0  10     1085.59     1116.20     34.27 o 
   7   0  10      945.08      939.17     30.01 o 
   8   0  10      224.22      242.43     15.84 o 
   9   0  10     1159.40     1143.42     36.22 o 
  10   0  10      384.64      389.69     21.09 o 
  11   0  10       60.52       78.37     20.81 o 
  12   0  10        1.07      -11.16     13.25 o 
 -12   1  10      190.23      168.80     17.61 o 
 -11   1  10      120.97      137.87     15.56 o 
 -10   1  10      191.18      188.26     15.95 o 
  -9   1  10       57.56       48.78     11.64 o 
  -8   1  10      178.27      179.48     13.95 o 
  -7   1  10      133.86      148.60     12.51 o 
  -6   1  10      787.38      779.43     20.20 o 
  -5   1  10     1107.33     1109.71     23.59 o 
  -4   1  10      807.69      810.26     21.41 o 
  -3   1  10     2255.74     2143.76     33.06 o 
  -2   1  10     4348.75     4402.51     56.61 o 
  -1   1  10     1703.49     1661.40     22.72 o 
   0   1  10      270.78      226.27      8.61 o 
   1   1  10     1659.94     1656.94     22.75 o 
   2   1  10     4501.75     4541.62     56.70 o 
   3   1  10     2235.76     2157.35     35.94 o 
   4   1  10      823.59      818.07     18.31 o 
   5   1  10     1130.94     1121.62     28.11 o 
   6   1  10      783.86      758.34     17.88 o 
   7   1  10      140.97      152.47     12.84 o 
   8   1  10      158.25      189.88     17.16 o 
   9   1  10       44.64       43.06     14.79 o 
  10   1  10      186.28      193.88     15.76 o 
  11   1  10      112.41      121.21     14.82 o 
  12   1  10      197.98      195.81     18.28 o 
 -12   2  10      307.30      360.44     52.37 o 
 -11   2  10      437.44      403.26     22.19 o 
 -10   2  10      761.65      735.84     28.19 o 
  -9   2  10     1290.67     1297.48     40.29 o 
  -8   2  10      815.05      822.66     28.32 o 
  -7   2  10      990.21     1026.06     25.65 o 
  -6   2  10     1090.83     1180.71     28.95 o 
  -5   2  10      591.67      599.81     17.60 o 
  -4   2  10     2255.44     2208.43     42.05 o 
  -3   2  10       28.64       41.52      4.84 o 
  -2   2  10      466.80      460.32     10.12 o 
  -1   2  10     1027.19     1096.31     16.38 o 
   0   2  10     1640.72     1695.92     35.54 o 
   1   2  10     1100.34     1151.11     16.41 o 
   2   2  10      430.23      426.97      8.48 o 
   3   2  10       16.77       20.00      4.38 o 
   4   2  10     2314.81     2257.07     48.42 o 
   5   2  10      548.86      544.16     14.42 o 
   6   2  10     1144.08     1203.59     26.76 o 
   7   2  10      992.71     1014.35     22.49 o 
   8   2  10      816.92      795.09     28.89 o 
   9   2  10     1308.89     1233.48     62.23 o 
  10   2  10      747.44      754.57     28.88 o 
  11   2  10      442.09      479.46     23.95 o 
  12   2  10      299.97      270.66     19.90 o 
 -12   3  10      369.50      349.93     21.86 o 
 -11   3  10      908.77      970.96     34.44 o 
 -10   3  10     1249.90     1224.48     39.10 o 
  -9   3  10     1432.95     1437.32     55.68 o 
  -8   3  10     1117.28     1100.21     27.63 o 
  -7   3  10     1891.82     1902.25     43.31 o 
  -6   3  10     1377.00     1417.24     33.58 o 
  -5   3  10     1924.54     2092.74     45.83 o 
  -4   3  10     1311.20     1431.45     32.72 o 
  -3   3  10      788.82      784.92     19.51 o 
  -2   3  10      125.06      136.35      5.52 o 
  -1   3  10        9.93        8.84      3.35 o 
   0   3  10      386.08      415.25      8.32 o 
   1   3  10       13.60       13.57      2.79 o 
   2   3  10      138.05      160.34      8.09 o 
   3   3  10      753.45      756.14     15.62 o 
   4   3  10     1395.26     1423.03     30.21 o 
   5   3  10     1892.15     1874.60     36.92 o 
   6   3  10     1390.32     1388.73     29.98 o 
   7   3  10     1892.51     1858.93     36.74 o 
   8   3  10     1111.82     1115.29     34.90 o 
   9   3  10     1446.69     1437.12     35.76 o 
  10   3  10     1242.66     1228.20     32.76 o 
  11   3  10      905.87      870.99     84.66 o 
  12   3  10      389.34      403.23     30.90 o 
 -12   4  10      132.52      153.38     22.58 o 
 -11   4  10      371.98      338.61     27.63 o 
 -10   4  10     1211.76     1200.15     39.14 o 
  -9   4  10      856.80      868.61     23.77 o 
  -8   4  10     1063.18     1129.48     28.66 o 
  -7   4  10      888.93      941.80     25.46 o 
  -6   4  10      226.36      220.14     11.62 o 
  -5   4  10      878.80      939.39     27.20 o 
  -4   4  10      276.26      282.70     15.66 o 
  -3   4  10     1054.76     1182.04     24.60 o 
  -2   4  10      616.93      659.82     16.03 o 
  -1   4  10      118.36      126.70      4.93 o 
   0   4  10     1153.67     1196.56     28.02 o 
   1   4  10      102.32      102.15      5.72 o 
   2   4  10      625.21      650.16     14.08 o 
   3   4  10     1026.99     1162.36     35.90 o 
   4   4  10      269.05      275.16     12.87 o 
   5   4  10      849.39      823.01     19.27 o 
   6   4  10      245.47      241.02      9.96 o 
   7   4  10      925.41      850.48     29.09 o 
   8   4  10     1051.77     1021.70     23.71 o 
   9   4  10      844.39      885.70     30.65 o 
  10   4  10     1231.88     1284.85     50.53 o 
  11   4  10      367.05      364.69     20.90 o 
  12   4  10      136.35      137.92     22.17 o 
 -12   5  10      102.41      150.20     21.74 o 
 -11   5  10      113.03      116.40     20.29 o 
 -10   5  10      244.13      251.25     23.37 o 
  -9   5  10       44.53       40.58     13.11 o 
  -8   5  10      327.45      353.61     17.92 o 
  -7   5  10      272.83      292.44     16.45 o 
  -6   5  10      360.95      397.82     19.31 o 
  -5   5  10      539.27      548.22     20.20 o 
  -4   5  10     2491.39     2488.16     56.35 o 
  -3   5  10     1614.85     1610.30     32.72 o 
  -2   5  10     1176.27     1187.73     25.17 o 
  -1   5  10     1067.87     1048.41     20.06 o 
   0   5  10      223.32      193.54      6.94 o 
   1   5  10     1084.41     1108.52     39.08 o 
   2   5  10     1192.83     1221.60     39.45 o 
   3   5  10     1700.07     1672.97     36.88 o 
   4   5  10     2439.94     2448.06     60.47 o 
   5   5  10      486.54      462.36     29.19 o 
   6   5  10      388.70      417.72     16.47 o 
   7   5  10      299.03      307.81     25.58 o 
   8   5  10      347.22      338.56     15.05 o 
   9   5  10       54.90       55.44     12.69 o 
  10   5  10      250.65      285.93     16.91 o 
  11   5  10      121.86      164.06     16.58 o 
  12   5  10      111.81      135.20     16.96 o 
 -11   6  10       54.86       28.36     17.47 o 
 -10   6  10      146.25      160.62     15.59 o 
  -9   6  10      477.59      497.29     22.63 o 
  -8   6  10      698.67      726.92     27.10 o 
  -7   6  10      780.96      783.07     28.41 o 
  -6   6  10      182.97      213.37     14.25 o 
  -5   6  10      949.41      959.13     22.45 o 
  -4   6  10     2030.89     2043.85     39.56 o 
  -3   6  10     2739.07     2771.34     60.77 o 
  -2   6  10     2154.81     2151.13     47.90 o 
  -1   6  10     5613.21     5764.59    184.71 o 
   0   6  10     3756.29     3841.24     88.43 o 
   1   6  10     5628.03     5822.92    112.07 o 
   2   6  10     2104.92     2171.73     78.73 o 
   3   6  10     2720.04     2781.77     81.97 o 
   4   6  10     1986.99     1993.90     38.88 o 
   5   6  10     1000.89      993.01     33.26 o 
   6   6  10      197.40      187.62     10.85 o 
   7   6  10      783.84      775.03     41.90 o 
   8   6  10      734.75      717.25     28.79 o 
   9   6  10      463.46      439.96     32.21 o 
  10   6  10      151.55      165.21     15.91 o 
  11   6  10       64.24       36.31     13.83 o 
 -11   7  10        1.36       11.66     17.17 o 
 -10   7  10      106.42      112.60     13.98 o 
  -9   7  10      299.98      331.10     18.79 o 
  -8   7  10       86.72      118.63     13.59 o 
  -7   7  10      675.04      730.45     27.39 o 
  -6   7  10      126.14      133.37     10.59 o 
  -5   7  10      653.15      663.32     17.56 o 
  -4   7  10     3467.06     3475.00     64.62 o 
  -3   7  10     1998.52     1994.73     38.24 o 
  -2   7  10     1344.96     1298.86     32.86 o 
  -1   7  10     1046.49      991.02     32.07 o 
   0   7  10      616.84      657.73     26.70 o 
   1   7  10     1024.01      984.19     34.08 o 
   2   7  10     1304.50     1280.42     35.05 o 
   3   7  10     1942.90     1919.98     40.87 o 
   4   7  10     3521.85     3516.98    122.85 o 
   5   7  10      622.72      604.41     28.17 o 
   6   7  10      110.67      114.98      9.45 o 
   7   7  10      691.61      689.71     25.85 o 
   8   7  10       96.80      118.91     10.98 o 
   9   7  10      300.30      327.21     18.44 o 
  10   7  10      104.56      109.43     12.02 o 
  11   7  10        1.11       22.39     13.73 o 
 -11   8  10       87.11       89.07     20.13 o 
 -10   8  10      196.02      231.36     17.32 o 
  -9   8  10      333.08      326.65     23.31 o 
  -8   8  10      802.59      821.64     30.77 o 
  -7   8  10      449.00      421.63     16.97 o 
  -6   8  10      728.65      776.95     41.36 o 
  -5   8  10      437.79      454.51     14.68 o 
  -4   8  10      231.65      237.05     10.43 o 
  -3   8  10      254.70      231.00     12.65 o 
  -2   8  10     1295.28     1226.75     51.34 o 
  -1   8  10      372.79      370.54     14.29 o 
   0   8  10      940.55      962.82     62.46 o 
   1   8  10      361.23      344.56     29.96 o 
   2   8  10     1310.55     1208.86     28.92 o 
   3   8  10      215.27      197.77     16.92 o 
   4   8  10      280.01      276.31     14.35 o 
   5   8  10      373.61      357.86     14.52 o 
   6   8  10      776.46      763.29     28.43 o 
   7   8  10      443.84      422.40     16.97 o 
   8   8  10      809.26      811.40     52.07 o 
   9   8  10      350.40      365.88     16.32 o 
  10   8  10      190.21      176.05     13.64 o 
 -10   9  10      237.24      254.64     18.48 o 
  -9   9  10      291.41      312.90     19.40 o 
  -8   9  10      400.68      407.66     25.24 o 
  -7   9  10      605.17      651.51     22.09 o 
  -6   9  10      764.09      779.87     32.16 o 
  -5   9  10     1303.11     1313.18     37.96 o 
  -4   9  10     2012.40     1953.66     43.96 o 
  -3   9  10      879.81      894.16     24.48 o 
  -2   9  10      365.78      366.83     14.54 o 
  -1   9  10      619.27      620.85     43.27 o 
   0   9  10      179.90      152.71     11.79 o 
   1   9  10      608.95      576.66     22.05 o 
   2   9  10      354.98      332.26     16.49 o 
   3   9  10      868.72      845.43     23.11 o 
   4   9  10     2080.05     1988.16     44.30 o 
   5   9  10     1299.78     1279.81     45.33 o 
   6   9  10      800.62      738.11     25.84 o 
   7   9  10      632.47      598.48     23.98 o 
   8   9  10      373.37      350.63     24.37 o 
   9   9  10      280.14      278.36     17.40 o 
  10   9  10      242.65      212.41     16.86 o 
  -9  10  10      329.34      343.60     17.16 o 
  -8  10  10       83.56       84.00     11.73 o 
  -7  10  10      215.38      226.43     13.70 o 
  -6  10  10      172.51      168.49     13.49 o 
  -5  10  10      382.40      416.61     17.14 o 
  -4  10  10      322.09      336.56     17.52 o 
  -3  10  10       60.38       72.02      9.57 o 
  -2  10  10      120.77      116.92     11.75 o 
  -1  10  10      258.59      258.50     14.76 o 
   0  10  10      145.70      141.63     11.93 o 
   1  10  10      253.63      231.20     28.53 o 
   2  10  10      113.56      103.55     11.19 o 
   3  10  10       56.33       62.67     19.05 o 
   4  10  10      355.30      342.74     25.18 o 
   5  10  10      383.66      362.25     18.06 o 
   6  10  10      187.88      199.71     13.68 o 
   7  10  10      223.41      207.47     14.61 o 
   8  10  10       80.18       72.85     12.75 o 
   9  10  10      333.08      336.60     19.15 o 
  -9  11  10      156.03      187.91     14.58 o 
  -8  11  10      357.65      363.57     17.64 o 
  -7  11  10      145.58      190.01     17.12 o 
  -6  11  10      164.72      202.12     16.86 o 
  -5  11  10      194.21      207.21     13.31 o 
  -4  11  10      199.22      202.94     12.70 o 
  -3  11  10      338.15      333.78     17.69 o 
  -2  11  10      715.61      672.86     24.50 o 
  -1  11  10      285.35      271.05     15.70 o 
   0  11  10      898.98      833.87     38.89 o 
   1  11  10      308.84      309.91     49.40 o 
   2  11  10      686.84      663.99     24.43 o 
   3  11  10      331.78      320.50     17.04 o 
   4  11  10      216.62      192.14     14.06 o 
   5  11  10      222.71      233.25     14.70 o 
   6  11  10      163.10      159.38     13.38 o 
   7  11  10      152.78      171.40     14.05 o 
   8  11  10      351.11      395.96     26.11 o 
   9  11  10      162.34      195.48     16.55 o 
  -8  12  10       10.50       21.14     14.34 o 
  -7  12  10      268.07      293.12     20.10 o 
  -6  12  10      414.61      465.76     24.20 o 
  -5  12  10      487.48      505.97     39.30 o 
  -4  12  10      379.68      367.89     19.58 o 
  -3  12  10      608.77      553.44     30.70 o 
  -2  12  10      422.67      424.13     20.23 o 
  -1  12  10      202.76      180.76     14.09 o 
   0  12  10      140.88      155.37     23.29 o 
   1  12  10      184.89      198.77     14.19 o 
   2  12  10      421.07      430.45     19.57 o 
   3  12  10      599.32      562.96     23.62 o 
   4  12  10      381.53      372.32     19.11 o 
   5  12  10      479.96      473.97     21.25 o 
   6  12  10      408.07      404.07     19.67 o 
   7  12  10      281.62      251.75     16.16 o 
   8  12  10       14.48       19.98     12.30 o 
  -7  13  10       70.20      100.96     16.43 o 
  -6  13  10      594.45      679.04     36.12 o 
  -5  13  10      470.99      507.63     27.67 o 
  -4  13  10      308.45      321.66     25.33 o 
  -3  13  10      534.62      580.95     35.55 o 
  -2  13  10      453.28      441.28     37.86 o 
  -1  13  10      760.91      667.37     36.10 o 
   0  13  10      320.19      273.10     29.22 o 
   1  13  10      790.37      711.89     47.90 o 
   2  13  10      440.83      411.40     20.15 o 
   3  13  10      512.94      520.43     22.72 o 
   4  13  10      298.42      281.76     23.79 o 
   5  13  10      458.68      459.50     27.49 o 
   6  13  10      597.41      608.08     24.96 o 
   7  13  10       70.03       74.52     13.06 o 
  -5  14  10       40.28       22.96     18.01 o 
  -4  14  10      242.27      228.47     17.40 o 
  -3  14  10       90.84       71.80     13.16 o 
  -2  14  10      325.92      374.44     37.07 o 
  -1  14  10      121.19      127.15     41.60 o 
   0  14  10      635.98      589.03     24.50 o 
   1  14  10      125.11      115.76     13.64 o 
   2  14  10      315.68      342.27     19.19 o 
   3  14  10       72.79       70.82     12.49 o 
   4  14  10      263.64      252.98     17.02 o 
   5  14  10       28.59       17.26     13.99 o 
  -3  15  10      423.68      469.34     34.75 o 
  -2  15  10      105.38      116.52     14.78 o 
  -1  15  10      264.44      261.79     22.07 o 
   0  15  10       67.55       64.94     13.28 o 
   1  15  10      264.16      275.90     17.87 o 
   2  15  10      116.15       93.01     17.30 o 
   3  15  10      433.18      467.57     22.73 o 
   1   0  11      273.37      270.10      9.73 o 
   2   0  11        1.48       -0.63      2.96 o 
   3   0  11      386.10      386.83     10.01 o 
   4   0  11       63.34       74.92      7.37 o 
   5   0  11     1438.33     1486.29     26.39 o 
   6   0  11        5.37        1.06      8.80 o 
   7   0  11     2291.90     2084.34     60.10 o 
   8   0  11        9.30        2.83     11.39 o 
   9   0  11     1338.92     1397.50     42.74 o 
  10   0  11      134.73      126.72     14.52 o 
  11   0  11      918.86      892.73     39.61 o 
  12   0  11       18.23       16.58     15.91 o 
 -12   1  11      528.34      543.87     27.09 o 
 -11   1  11       14.11        9.87     13.55 o 
 -10   1  11      671.93      724.25     60.51 o 
  -9   1  11      756.86      744.54     28.13 o 
  -8   1  11      612.63      612.25     45.96 o 
  -7   1  11      626.08      628.77     24.02 o 
  -6   1  11     1394.53     1405.10     32.87 o 
  -5   1  11      651.51      687.70     19.09 o 
  -4   1  11      392.73      358.83     13.81 o 
  -3   1  11      240.68      243.84      7.60 o 
  -2   1  11      272.81      295.76      8.38 o 
  -1   1  11       21.05       31.50      4.03 o 
   0   1  11     1861.92     1920.05     46.32 o 
   1   1  11       18.08       17.52      3.51 o 
   2   1  11      273.63      292.04      8.10 o 
   3   1  11      241.04      228.58      8.30 o 
   4   1  11      385.90      371.40     14.18 o 
   5   1  11      660.45      655.39     21.50 o 
   6   1  11     1463.50     1475.97     29.91 o 
   7   1  11      597.11      623.99     24.68 o 
   8   1  11      579.71      545.10     23.88 o 
   9   1  11      730.02      703.97     26.83 o 
  10   1  11      673.66      678.35     27.82 o 
  11   1  11       15.95       18.80     13.42 o 
  12   1  11      520.64      563.27     30.01 o 
 -12   2  11      112.49      125.63     26.44 o 
 -11   2  11      101.72      113.80     15.56 o 
 -10   2  11       15.41       16.14     11.94 o 
  -9   2  11       79.99       89.01     12.96 o 
  -8   2  11      555.11      558.79     23.45 o 
  -7   2  11      541.45      530.41     18.08 o 
  -6   2  11     1642.07     1738.71     39.77 o 
  -5   2  11      293.28      287.70     15.80 o 
  -4   2  11     2915.91     2931.55     48.00 o 
  -3   2  11       78.10       79.63      5.23 o 
  -2   2  11     2433.52     2520.00     38.66 o 
  -1   2  11     1231.70     1270.13     21.68 o 
   0   2  11     1779.96     1713.50     27.23 o 
   1   2  11     1215.80     1227.59     18.00 o 
   2   2  11     2453.66     2502.98     35.57 o 
   3   2  11       70.38       62.06      5.08 o 
   4   2  11     2823.58     2675.51     60.14 o 
   5   2  11      323.75      323.33     11.77 o 
   6   2  11     1686.00     1715.21     34.36 o 
   7   2  11      534.76      502.22     14.98 o 
   8   2  11      552.28      527.74     42.02 o 
   9   2  11       85.46      100.83     10.99 o 
  10   2  11       14.34       13.00     12.67 o 
  11   2  11       96.31       91.48     25.17 o 
  12   2  11      112.00      117.77     17.17 o 
 -12   3  11       20.64        9.43     20.12 o 
 -11   3  11       47.56       59.05     14.57 o 
 -10   3  11       18.87       33.57     12.71 o 
  -9   3  11      338.03      356.35     19.45 o 
  -8   3  11       10.96       15.49      7.47 o 
  -7   3  11     1222.34     1280.80     31.61 o 
  -6   3  11      595.40      613.16     26.37 o 
  -5   3  11     2748.52     2932.93     63.53 o 
  -4   3  11      202.17      198.62      8.21 o 
  -3   3  11     3729.12     3742.44     54.95 o 
  -2   3  11      220.83      200.73      6.86 o 
  -1   3  11     5624.17     5523.33    134.99 o 
   0   3  11      536.56      535.45     10.79 o 
   1   3  11     5589.95     5519.09     80.05 o 
   2   3  11      229.44      232.75      7.54 o 
   3   3  11     3639.65     3601.11     54.63 o 
   4   3  11      192.15      183.17      8.70 o 
   5   3  11     2833.82     2807.16     62.11 o 
   6   3  11      614.10      607.32     17.08 o 
   7   3  11     1282.01     1243.35     30.00 o 
   8   3  11       13.02       25.38      7.22 o 
   9   3  11      325.92      305.73     19.42 o 
  10   3  11       19.20       13.69     10.32 o 
  11   3  11       53.15       63.01     19.31 o 
  12   3  11       20.92       11.82     20.15 o 
 -12   4  11       71.34       84.61     22.32 o 
 -11   4  11      165.97      173.16     23.46 o 
 -10   4  11      126.10      156.53     21.54 o 
  -9   4  11        8.43       19.15     11.83 o 
  -8   4  11      549.03      579.97     19.63 o 
  -7   4  11       52.62       54.67      9.31 o 
  -6   4  11     1299.44     1347.30     33.41 o 
  -5   4  11     1247.45     1350.26     32.96 o 
  -4   4  11     3074.49     3118.58     50.35 o 
  -3   4  11      170.11      176.04      7.89 o 
  -2   4  11     3764.42     3909.54     72.89 o 
  -1   4  11      106.15      109.57      5.28 o 
   0   4  11     2613.61     2504.56     38.31 o 
   1   4  11       94.02       87.96      5.86 o 
   2   4  11     3786.31     3917.14     79.60 o 
   3   4  11      170.61      178.23      9.66 o 
   4   4  11     2883.13     2858.63     78.85 o 
   5   4  11     1291.68     1289.84     27.22 o 
   6   4  11     1317.21     1274.89     34.04 o 
   7   4  11       64.64       59.95     10.99 o 
   8   4  11      581.17      584.93     20.65 o 
   9   4  11        6.61       12.04     10.33 o 
  10   4  11      131.03      161.66     16.10 o 
  11   4  11      162.99      185.90     17.54 o 
  12   4  11       67.14       46.66     17.54 o 
 -11   5  11       56.84       66.66     19.98 o 
 -10   5  11      249.38      264.50     24.26 o 
  -9   5  11      584.73      589.25     24.03 o 
  -8   5  11      516.36      543.31     22.89 o 
  -7   5  11      887.97      917.04     31.25 o 
  -6   5  11     1045.86     1066.77     47.71 o 
  -5   5  11      397.88      435.32     19.65 o 
  -4   5  11     1561.28     1559.06     42.36 o 
  -3   5  11     1249.93     1260.04     26.78 o 
  -2   5  11      273.28      269.72     10.16 o 
  -1   5  11     1369.04     1392.85     32.53 o 
   0   5  11       41.72       44.15      4.99 o 
   1   5  11     1447.31     1441.55     26.49 o 
   2   5  11      261.22      255.59     16.15 o 
   3   5  11     1219.49     1241.95     26.10 o 
   4   5  11     1518.23     1506.33     80.09 o 
   5   5  11      384.33      353.28     28.67 o 
   6   5  11     1154.91     1134.76     28.81 o 
   7   5  11      924.01      881.98     29.19 o 
   8   5  11      517.37      495.80     18.46 o 
   9   5  11      613.48      566.92     22.02 o 
  10   5  11      240.84      297.58     29.29 o 
  11   5  11       58.93       79.73     15.47 o 
 -11   6  11      839.17      878.88     44.24 o 
 -10   6  11       43.13       58.62     12.18 o 
  -9   6  11      845.25      849.37     30.68 o 
  -8   6  11       34.30       35.40     12.31 o 
  -7   6  11      987.03     1041.69     34.58 o 
  -6   6  11      340.36      357.57     15.30 o 
  -5   6  11     1046.01     1085.31     28.76 o 
  -4   6  11      595.21      598.35     26.97 o 
  -3   6  11      885.83      906.23     21.21 o 
  -2   6  11      311.77      308.48     14.89 o 
  -1   6  11      345.44      352.71     25.74 o 
   0   6  11      348.60      307.40     13.30 o 
   1   6  11      336.98      353.12     10.24 o 
   2   6  11      319.46      333.85     14.60 o 
   3   6  11      842.81      885.15     20.27 o 
   4   6  11      595.12      602.84     28.45 o 
   5   6  11     1081.97     1061.13     27.40 o 
   6   6  11      356.20      348.88     30.06 o 
   7   6  11      995.51      967.66     33.96 o 
   8   6  11       28.08       25.83      9.47 o 
   9   6  11      818.10      811.38     29.57 o 
  10   6  11       38.50       37.26     13.70 o 
  11   6  11      828.06      837.45     33.24 o 
 -11   7  11        6.14       -2.37     17.95 o 
 -10   7  11      855.43      922.58     32.61 o 
  -9   7  11       79.94       84.30     13.93 o 
  -8   7  11     1065.10     1177.97     41.61 o 
  -7   7  11      102.39       98.34     10.92 o 
  -6   7  11      232.27      235.28     13.92 o 
  -5   7  11      111.76      105.71     10.37 o 
  -4   7  11      588.02      582.91     17.08 o 
  -3   7  11      432.65      456.91     14.32 o 
  -2   7  11      549.76      531.47     18.40 o 
  -1   7  11      112.03       85.89      8.98 o 
   0   7  11       27.53       16.65      7.60 o 
   1   7  11       98.58       79.06      8.18 o 
   2   7  11      527.93      494.79     13.88 o 
   3   7  11      408.38      419.67     14.73 o 
   4   7  11      607.54      622.05     16.28 o 
   5   7  11      118.44      110.47      9.28 o 
   6   7  11      209.17      203.62     14.16 o 
   7   7  11       93.31       89.11     10.14 o 
   8   7  11     1074.32     1090.34     55.80 o 
   9   7  11       85.27       96.74     11.68 o 
  10   7  11      841.53      863.11     26.82 o 
  11   7  11        5.99        7.30     23.07 o 
 -10   8  11       24.89       22.35     13.53 o 
  -9   8  11      581.35      589.37     26.99 o 
  -8   8  11      305.51      322.05     22.94 o 
  -7   8  11      459.52      507.96     34.55 o 
  -6   8  11      654.70      658.42     34.38 o 
  -5   8  11      139.45      134.77      9.61 o 
  -4   8  11      778.68      797.70     19.69 o 
  -3   8  11      186.61      168.89      8.71 o 
  -2   8  11     1386.20     1376.20     76.58 o 
  -1   8  11       97.70       85.21      9.61 o 
   0   8  11      363.48      419.03     18.66 o 
   1   8  11       91.91       89.51     14.57 o 
   2   8  11     1322.63     1273.73     37.13 o 
   3   8  11      198.47      179.42     10.45 o 
   4   8  11      750.07      744.31     31.81 o 
   5   8  11      157.43      166.51     13.89 o 
   6   8  11      622.36      613.13     19.89 o 
   7   8  11      454.27      481.22     18.16 o 
   8   8  11      334.98      333.41     15.28 o 
   9   8  11      592.00      622.23     33.68 o 
  10   8  11       29.37       41.16     11.62 o 
 -10   9  11      233.40      258.25     37.36 o 
  -9   9  11      249.88      269.86     15.99 o 
  -8   9  11      190.96      185.30     14.04 o 
  -7   9  11      439.78      472.23     19.42 o 
  -6   9  11      372.55      369.11     27.70 o 
  -5   9  11     1759.39     1793.68     37.14 o 
  -4   9  11      315.71      306.19     12.29 o 
  -3   9  11     1159.19     1181.76     51.88 o 
  -2   9  11      199.53      219.42     12.51 o 
  -1   9  11     2606.73     2626.16    116.89 o 
   0   9  11      275.81      272.76     22.85 o 
   1   9  11     2524.97     2490.12    167.80 o 
   2   9  11      207.82      195.95     17.23 o 
   3   9  11     1196.21     1203.95     29.69 o 
   4   9  11      335.34      333.46     14.17 o 
   5   9  11     1856.29     1844.06     77.50 o 
   6   9  11      365.88      335.45     17.73 o 
   7   9  11      456.10      433.79     21.31 o 
   8   9  11      185.37      211.24     24.43 o 
   9   9  11      257.73      255.27     17.53 o 
  10   9  11      243.40      231.40     18.01 o 
  -9  10  11       40.52       54.45     12.75 o 
  -8  10  11      231.26      276.58     15.90 o 
  -7  10  11      255.95      276.44     23.81 o 
  -6  10  11      551.93      595.49     27.08 o 
  -5  10  11       92.11       89.57     10.97 o 
  -4  10  11     1110.14     1081.71     39.61 o 
  -3  10  11      378.16      376.96     15.63 o 
  -2  10  11     1538.46     1464.55     42.03 o 
  -1  10  11        3.44        0.47      9.81 o 
   0  10  11     2143.95     2090.87    111.10 o 
   1  10  11        4.32       11.08      9.68 o 
   2  10  11     1456.29     1400.09     41.69 o 
   3  10  11      391.56      342.31     18.27 o 
   4  10  11     1136.30     1139.09     33.93 o 
   5  10  11       96.26       85.57     16.53 o 
   6  10  11      565.33      556.43     30.63 o 
   7  10  11      256.97      254.33     16.68 o 
   8  10  11      236.37      269.48     17.71 o 
   9  10  11       42.88       47.16     13.52 o 
  -8  11  11      172.86      174.74     14.14 o 
  -7  11  11      220.18      256.79     19.28 o 
  -6  11  11      225.13      223.42     18.07 o 
  -5  11  11      457.07      483.63     19.35 o 
  -4  11  11      299.36      276.90     15.09 o 
  -3  11  11      651.55      622.47     48.49 o 
  -2  11  11       26.57       27.49     15.79 o 
  -1  11  11     1796.30     1774.00     49.88 o 
   0  11  11      162.03      162.40     13.86 o 
   1  11  11     1761.76     1743.04     49.74 o 
   2  11  11       22.20       17.29     12.62 o 
   3  11  11      702.48      736.71     28.09 o 
   4  11  11      318.78      314.64     14.95 o 
   5  11  11      458.19      442.70     23.65 o 
   6  11  11      220.19      215.37     15.26 o 
   7  11  11      209.94      226.13     33.53 o 
   8  11  11      177.89      161.47     22.34 o 
  -7  12  11      459.40      469.72     24.90 o 
  -6  12  11      157.39      165.55     17.55 o 
  -5  12  11      405.91      392.96     23.03 o 
  -4  12  11      235.98      231.60     16.66 o 
  -3  12  11       92.31       93.87     13.23 o 
  -2  12  11      445.92      423.33     21.23 o 
  -1  12  11       72.00       83.27     12.43 o 
   0  12  11     1011.19     1003.53     33.19 o 
   1  12  11       67.00       62.44     12.05 o 
   2  12  11      464.97      463.79     21.22 o 
   3  12  11       89.91       82.85     15.46 o 
   4  12  11      224.22      241.48     48.69 o 
   5  12  11      394.01      389.37     19.84 o 
   6  12  11      154.86      131.90     13.85 o 
   7  12  11      473.03      475.29     23.22 o 
  -6  13  11      468.12      511.21     31.51 o 
  -5  13  11       83.95       60.42     15.45 o 
  -4  13  11      227.73      245.41     17.73 o 
  -3  13  11       22.06       15.28     12.12 o 
  -2  13  11       34.82       59.31     22.54 o 
  -1  13  11      108.57      101.97     13.60 o 
   0  13  11       22.06       20.81     11.30 o 
   1  13  11      111.12      112.33     13.31 o 
   2  13  11       37.37       39.56     16.19 o 
   3  13  11       19.42       18.43     11.82 o 
   4  13  11      208.39      215.12     16.21 o 
   5  13  11       79.88       74.32     16.86 o 
   6  13  11      476.26      512.82     23.76 o 
  -4  14  11       98.89       91.13     14.82 o 
  -3  14  11       23.67       19.90     12.70 o 
  -2  14  11      120.97      123.34     19.66 o 
  -1  14  11        6.65       10.82     12.13 o 
   0  14  11      162.55      174.22     15.49 o 
   1  14  11        5.73       -6.53     11.31 o 
   2  14  11      117.04      122.75     18.14 o 
   3  14  11       29.74       35.24     14.20 o 
   4  14  11       94.98       91.50     13.87 o 
  -1  15  11      337.48      345.65     20.45 o 
   0  15  11       83.32      114.61     20.68 o 
   1  15  11      328.94      321.15     19.72 o 
   0   0  12       74.72      104.95      7.09 o 
   1   0  12      104.49       86.43      5.29 o 
   2   0  12      575.99      440.44     21.37 o 
   3   0  12      238.01      228.29      7.89 o 
   4   0  12     8334.74     8358.98    121.44 o 
   5   0  12      460.49      486.49     12.09 o 
   6   0  12     1272.67     1308.23     40.16 o 
   7   0  12       43.46       30.69     10.57 o 
   8   0  12      219.98      192.70     17.25 o 
   9   0  12       14.49        7.24     11.94 o 
  10   0  12       56.09       71.91     15.11 o 
  11   0  12        4.66      -18.55     18.55 o 
  12   0  12       41.41       70.24     16.69 o 
 -12   1  12      113.83      135.58     23.89 o 
 -11   1  12       24.62       38.90     14.86 o 
 -10   1  12      240.30      268.62     34.03 o 
  -9   1  12      299.47      320.72     19.49 o 
  -8   1  12      542.53      569.38     24.45 o 
  -7   1  12     1962.87     2078.02     57.18 o 
  -6   1  12      257.53      254.17     16.47 o 
  -5   1  12     1895.89     1855.00     42.84 o 
  -4   1  12      209.33      239.47      8.57 o 
  -3   1  12     3334.27     3355.79     51.04 o 
  -2   1  12     1131.13     1185.57     20.69 o 
  -1   1  12     2051.31     2068.97     34.72 o 
   0   1  12     2494.55     2556.23     36.25 o 
   1   1  12     2022.75     2078.65     30.13 o 
   2   1  12     1167.96     1215.80     19.23 o 
   3   1  12     3348.28     3413.13     56.14 o 
   4   1  12      185.67      183.43      8.10 o 
   5   1  12     1906.31     1918.24     37.48 o 
   6   1  12      244.43      216.12      9.68 o 
   7   1  12     1979.17     1977.37     56.79 o 
   8   1  12      516.15      514.08     23.31 o 
   9   1  12      296.48      287.77     18.29 o 
  10   1  12      244.40      268.26     30.27 o 
  11   1  12       18.94       10.86     15.38 o 
  12   1  12      109.67       94.69     17.36 o 
 -12   2  12       31.68       26.52     21.55 o 
 -11   2  12      275.89      287.62     20.72 o 
 -10   2  12      163.89      179.43     17.03 o 
  -9   2  12      294.17      350.37     19.70 o 
  -8   2  12      337.02      314.52     18.47 o 
  -7   2  12      294.46      282.58     13.15 o 
  -6   2  12      415.65      444.46     16.30 o 
  -5   2  12      571.19      607.25     18.78 o 
  -4   2  12     1174.54     1258.01     24.03 o 
  -3   2  12     1051.09     1019.53     18.54 o 
  -2   2  12      870.90      858.89     16.04 o 
  -1   2  12      278.04      290.83      8.65 o 
   0   2  12      808.85      839.33     17.42 o 
   1   2  12      290.70      279.88      7.88 o 
   2   2  12      816.36      819.50     14.63 o 
   3   2  12     1088.37     1062.33     20.61 o 
   4   2  12     1190.64     1200.78     23.37 o 
   5   2  12      522.05      508.20     14.97 o 
   6   2  12      434.50      443.43     14.12 o 
   7   2  12      287.89      285.77     11.78 o 
   8   2  12      324.10      305.82     22.36 o 
   9   2  12      279.45      265.89     14.93 o 
  10   2  12      164.59      161.48     16.01 o 
  11   2  12      302.27      311.27     23.91 o 
  12   2  12       28.62       29.40     21.04 o 
 -11   3  12       66.90       77.47     21.50 o 
 -10   3  12      269.66      251.54     18.87 o 
  -9   3  12       57.88       52.81     13.53 o 
  -8   3  12      373.02      409.52     19.55 o 
  -7   3  12      323.58      354.97     15.47 o 
  -6   3  12     1331.73     1365.21     33.40 o 
  -5   3  12      272.83      288.16     11.39 o 
  -4   3  12     1228.19     1245.01     27.41 o 
  -3   3  12       32.80       34.06      5.43 o 
  -2   3  12      785.12      784.13     14.04 o 
  -1   3  12      497.01      514.49     11.68 o 
   0   3  12        0.88       -1.63      4.37 o 
   1   3  12      494.47      501.44     15.48 o 
   2   3  12      784.52      774.09     16.96 o 
   3   3  12       26.98       27.34      5.13 o 
   4   3  12     1310.55     1295.43     24.24 o 
   5   3  12      253.54      240.18     10.38 o 
   6   3  12     1313.53     1264.22     27.40 o 
   7   3  12      299.23      282.47     11.66 o 
   8   3  12      358.95      383.22     14.17 o 
   9   3  12       57.47       33.73     20.09 o 
  10   3  12      266.31      289.41     19.80 o 
  11   3  12       62.08       80.72     21.28 o 
 -11   4  12      544.25      613.26     37.45 o 
 -10   4  12       42.58       42.87     18.37 o 
  -9   4  12      575.53      626.83     35.09 o 
  -8   4  12      315.53      342.62     19.54 o 
  -7   4  12      271.58      300.61     14.84 o 
  -6   4  12      196.89      200.27     12.34 o 
  -5   4  12      658.87      667.61     18.32 o 
  -4   4  12      230.65      237.26     14.60 o 
  -3   4  12      908.84      883.41     21.26 o 
  -2   4  12      122.88      118.94      7.15 o 
  -1   4  12       91.25       88.21      6.16 o 
   0   4  12       55.17       57.39      5.06 o 
   1   4  12       84.76       84.49      6.24 o 
   2   4  12      149.62      135.71      7.12 o 
   3   4  12      880.70      893.57     18.81 o 
   4   4  12      256.94      250.48     11.92 o 
   5   4  12      635.47      620.95     35.85 o 
   6   4  12      189.42      197.71     11.53 o 
   7   4  12      282.07      292.45     13.89 o 
   8   4  12      311.53      289.39     14.15 o 
   9   4  12      536.53      584.51     25.26 o 
  10   4  12       37.75       59.56     18.87 o 
  11   4  12      545.22      553.20     37.41 o 
 -11   5  12       92.41       95.69     21.16 o 
 -10   5  12      294.21      288.36     26.49 o 
  -9   5  12      137.45      121.93     13.41 o 
  -8   5  12      485.46      551.04     24.09 o 
  -7   5  12      939.72      965.57     32.78 o 
  -6   5  12      879.81      879.67     30.11 o 
  -5   5  12      747.69      746.34     32.68 o 
  -4   5  12      213.84      215.43     14.50 o 
  -3   5  12      889.47      873.61     25.90 o 
  -2   5  12      353.12      367.45     12.92 o 
  -1   5  12     2253.53     2228.83     38.67 o 
   0   5  12      517.14      564.51     13.47 o 
   1   5  12     2288.06     2297.67     39.08 o 
   2   5  12      384.23      389.53     11.33 o 
   3   5  12      936.88      917.93     22.87 o 
   4   5  12      219.82      197.71     10.96 o 
   5   5  12      721.98      665.77     20.96 o 
   6   5  12      910.54      866.11     24.58 o 
   7   5  12      938.99      905.49     28.19 o 
   8   5  12      480.94      503.19     23.69 o 
   9   5  12      134.54      120.00     11.68 o 
  10   5  12      285.10      265.88     29.69 o 
  11   5  12       88.66      104.81     16.92 o 
 -11   6  12       99.16      101.59     22.11 o 
 -10   6  12       51.28       63.04     18.88 o 
  -9   6  12      286.93      314.07     20.89 o 
  -8   6  12      152.16      178.07     15.80 o 
  -7   6  12      249.99      262.47     14.18 o 
  -6   6  12     1520.13     1569.08     50.75 o 
  -5   6  12      606.38      604.65     20.78 o 
  -4   6  12      710.50      729.13     20.66 o 
  -3   6  12      324.71      311.57     11.86 o 
  -2   6  12     2271.39     2225.27     43.68 o 
  -1   6  12       54.42       49.53      8.37 o 
   0   6  12     2352.48     2329.12     44.82 o 
   1   6  12       58.00       58.53      5.83 o 
   2   6  12     2333.79     2300.91     48.29 o 
   3   6  12      327.56      313.25     12.34 o 
   4   6  12      707.01      714.27     36.86 o 
   5   6  12      632.49      593.43     30.61 o 
   6   6  12     1495.70     1456.96     62.35 o 
   7   6  12      240.27      216.68     12.91 o 
   8   6  12      156.40      165.90     12.54 o 
   9   6  12      271.77      287.24     15.58 o 
  10   6  12       51.75       58.53     14.14 o 
  11   6  12       96.87       95.01     16.29 o 
 -10   7  12       27.03       47.26     19.98 o 
  -9   7  12       96.40      109.06     14.80 o 
  -8   7  12       55.24       74.75     11.39 o 
  -7   7  12      595.26      647.90     31.21 o 
  -6   7  12      435.87      458.57     18.64 o 
  -5   7  12     1582.09     1570.35     38.72 o 
  -4   7  12      145.25      133.09      9.37 o 
  -3   7  12     1338.32     1342.80     28.69 o 
  -2   7  12      290.27      300.98     21.19 o 
  -1   7  12     2722.34     2785.99     63.79 o 
   0   7  12      342.27      375.76     15.43 o 
   1   7  12     2714.75     2652.68     78.60 o 
   2   7  12      282.69      266.78     10.61 o 
   3   7  12     1340.06     1336.01     30.05 o 
   4   7  12      153.20      138.11      9.66 o 
   5   7  12     1571.20     1524.10     39.81 o 
   6   7  12      418.43      393.71     16.85 o 
   7   7  12      598.13      617.30     20.89 o 
   8   7  12       47.33       39.48     10.13 o 
   9   7  12       97.43       88.50     12.07 o 
  10   7  12       27.39       29.96     11.54 o 
 -10   8  12       45.67       52.54     15.04 o 
  -9   8  12      466.13      472.81     20.40 o 
  -8   8  12      228.75      210.03     14.82 o 
  -7   8  12      209.91      217.35     20.78 o 
  -6   8  12      845.72      867.93     26.40 o 
  -5   8  12      577.66      564.04     28.81 o 
  -4   8  12     1271.02     1335.65     29.02 o 
  -3   8  12      620.91      586.35     16.34 o 
  -2   8  12     1664.20     1627.66     39.01 o 
  -1   8  12       81.27       73.55      9.70 o 
   0   8  12      942.28      906.47     30.10 o 
   1   8  12       85.76      104.56     11.95 o 
   2   8  12     1648.23     1612.71     37.91 o 
   3   8  12      601.91      585.07     21.93 o 
   4   8  12     1274.96     1327.94     34.76 o 
   5   8  12      532.28      493.74     17.66 o 
   6   8  12      856.71      846.94     24.50 o 
   7   8  12      176.90      169.27     12.29 o 
   8   8  12      233.89      214.40     13.66 o 
   9   8  12      497.33      481.14     20.15 o 
  10   8  12       45.37       61.48     12.31 o 
  -9   9  12       55.78       36.57     12.65 o 
  -8   9  12      449.77      455.79     19.87 o 
  -7   9  12      212.64      220.52     15.56 o 
  -6   9  12      431.88      446.55     19.00 o 
  -5   9  12       37.65       19.68      9.41 o 
  -4   9  12      253.22      257.50     14.13 o 
  -3   9  12      215.35      235.05     15.09 o 
  -2   9  12       42.51       28.80      9.41 o 
  -1   9  12      685.24      654.95     25.09 o 
   0   9  12      410.52      397.54     19.40 o 
   1   9  12      689.28      633.17     24.66 o 
   2   9  12       49.02       43.25     10.86 o 
   3   9  12      183.50      165.74     12.13 o 
   4   9  12      269.19      277.37     24.39 o 
   5   9  12       27.96       19.42     10.41 o 
   6   9  12      455.17      464.24     29.94 o 
   7   9  12      207.20      220.26     18.68 o 
   8   9  12      449.01      471.07     32.13 o 
   9   9  12       55.50       63.18     13.40 o 
  -9  10  12      519.86      515.32     41.28 o 
  -8  10  12       55.51       67.18     26.68 o 
  -7  10  12      475.80      512.39     29.45 o 
  -6  10  12      179.92      188.75     12.88 o 
  -5  10  12      506.06      506.06     36.14 o 
  -4  10  12       30.48       23.86     10.90 o 
  -3  10  12      252.53      268.83     14.49 o 
  -2  10  12      275.66      278.73     17.17 o 
  -1  10  12       99.68       90.49     17.13 o 
   0  10  12        7.23       16.12     10.44 o 
   1  10  12      100.91       79.56     12.06 o 
   2  10  12      288.38      301.87     17.21 o 
   3  10  12      243.39      226.83     16.09 o 
   4  10  12       37.34       45.76      9.56 o 
   5  10  12      486.20      472.62     21.58 o 
   6  10  12      181.10      167.87     14.49 o 
   7  10  12      456.03      453.98     22.81 o 
   8  10  12       55.41       67.06     14.08 o 
  -8  11  12      333.51      385.63     23.37 o 
  -7  11  12       81.53       77.32     15.79 o 
  -6  11  12      249.61      280.73     20.04 o 
  -5  11  12      289.79      291.57     25.67 o 
  -4  11  12      378.54      399.99     18.02 o 
  -3  11  12      351.23      358.16     19.16 o 
  -2  11  12       71.23       82.27     19.18 o 
  -1  11  12       77.84       74.30     12.47 o 
   0  11  12        1.03        3.23     10.64 o 
   1  11  12       72.91       71.90     12.07 o 
   2  11  12       67.61       73.58     12.42 o 
   3  11  12      337.30      334.78     34.63 o 
   4  11  12      379.62      372.59     18.40 o 
   5  11  12      299.79      313.97     17.91 o 
   6  11  12      245.79      231.11     31.30 o 
   7  11  12       92.75      104.01     14.41 o 
   8  11  12      335.29      329.20     19.75 o 
  -7  12  12      193.73      239.05     20.48 o 
  -6  12  12      152.93      163.29     26.76 o 
  -5  12  12      247.94      307.79     23.33 o 
  -4  12  12      465.20      473.05     19.83 o 
  -3  12  12       83.17       83.72     14.02 o 
  -2  12  12      972.67      970.61     33.39 o 
  -1  12  12      590.85      545.87     23.97 o 
   0  12  12     1809.39     1837.71     62.26 o 
   1  12  12      575.06      546.56     23.83 o 
   2  12  12      982.32      984.42     33.41 o 
   3  12  12       78.20       72.23     17.15 o 
   4  12  12      448.04      470.43     26.80 o 
   5  12  12      234.44      210.65     16.25 o 
   6  12  12      155.64      138.27     14.95 o 
   7  12  12      207.26      215.90     17.01 o 
  -5  13  12      371.84      443.09     25.47 o 
  -4  13  12       83.70      105.25     14.89 o 
  -3  13  12      643.10      631.11     26.95 o 
  -2  13  12       22.45        8.04     12.61 o 
  -1  13  12      706.49      722.41     28.61 o 
   0  13  12      209.39      205.63     16.43 o 
   1  13  12      710.78      741.81     28.61 o 
   2  13  12       20.64       26.74     21.70 o 
   3  13  12      635.11      626.30     26.38 o 
   4  13  12       74.61       84.76     17.89 o 
   5  13  12      370.21      377.42     27.19 o 
  -3  14  12       80.16       64.32     14.63 o 
  -2  14  12      739.82      743.68     29.69 o 
  -1  14  12      203.38      213.35     17.63 o 
   0  14  12      229.35      229.73     17.82 o 
   1  14  12      199.57      188.85     16.93 o 
   2  14  12      743.50      756.38     30.07 o 
   3  14  12       78.84       74.30     22.07 o 
   1   0  13      729.50      715.16     13.69 o 
   2   0  13      145.39      136.45      6.77 o 
   3   0  13        5.08        6.60      5.02 o 
   4   0  13     1062.11     1117.13     20.09 o 
   5   0  13      118.60      109.76      6.43 o 
   6   0  13     1106.84     1171.96     37.63 o 
   7   0  13     1244.83     1334.00     41.41 o 
   8   0  13      943.83      902.76     32.38 o 
   9   0  13     1711.44     1703.34     50.77 o 
  10   0  13      684.17      675.96     29.33 o 
  11   0  13      742.65      724.76     31.32 o 
 -11   1  13      825.54      807.83     33.00 o 
 -10   1  13      123.39      154.11     22.11 o 
  -9   1  13      853.14      873.22     32.65 o 
  -8   1  13       39.88       42.40     12.73 o 
  -7   1  13      365.97      393.45     20.40 o 
  -6   1  13      206.91      189.89     10.36 o 
  -5   1  13      702.63      656.78     17.91 o 
  -4   1  13      226.69      227.64      8.64 o 
  -3   1  13     1018.99     1023.63     19.22 o 
  -2   1  13      847.64      873.93     15.54 o 
  -1   1  13      133.61      148.69      6.34 o 
   0   1  13      817.91      871.82     15.51 o 
   1   1  13      160.39      159.28      6.49 o 
   2   1  13      869.60      885.74     16.90 o 
   3   1  13     1050.95     1070.33     19.24 o 
   4   1  13      224.24      238.28      9.16 o 
   5   1  13      680.79      654.67     23.65 o 
   6   1  13      192.84      185.60      9.48 o 
   7   1  13      401.02      407.28     21.22 o 
   8   1  13       58.34       68.24     18.88 o 
   9   1  13      841.83      775.03     29.71 o 
  10   1  13      141.78      157.01     17.16 o 
  11   1  13      821.29      797.04     32.58 o 
 -11   2  13       46.92       75.97     16.49 o 
 -10   2  13      275.65      298.80     21.65 o 
  -9   2  13       77.13       82.75     15.19 o 
  -8   2  13      328.11      346.05     20.27 o 
  -7   2  13      295.62      288.63     13.46 o 
  -6   2  13      581.85      582.23     23.85 o 
  -5   2  13      355.48      378.60     13.48 o 
  -4   2  13      678.64      707.61     16.85 o 
  -3   2  13     2301.57     2262.07     39.84 o 
  -2   2  13     1525.96     1555.20     25.50 o 
  -1   2  13     1959.99     1953.36     28.84 o 
   0   2  13      217.40      210.74      7.71 o 
   1   2  13     1950.39     1908.28     36.75 o 
   2   2  13     1485.00     1475.38     23.31 o 
   3   2  13     2377.00     2349.12     36.35 o 
   4   2  13      717.41      699.08     16.37 o 
   5   2  13      359.39      357.87     13.13 o 
   6   2  13      552.30      545.99     19.36 o 
   7   2  13      276.43      284.57     12.13 o 
   8   2  13      329.54      324.94     19.73 o 
   9   2  13       88.04      109.13     12.73 o 
  10   2  13      279.37      296.89     20.56 o 
  11   2  13       44.33       25.26     20.54 o 
 -11   3  13       86.87      111.58     23.71 o 
 -10   3  13      119.48      115.13     21.86 o 
  -9   3  13      221.60      218.08     17.94 o 
  -8   3  13      364.04      378.12     29.97 o 
  -7   3  13      442.25      522.40     18.80 o 
  -6   3  13     1084.82     1124.97     29.33 o 
  -5   3  13      521.63      547.47     17.09 o 
  -4   3  13     1852.82     1888.70     38.24 o 
  -3   3  13     1284.44     1305.29     30.19 o 
  -2   3  13     3578.55     3563.25     53.30 o 
  -1   3  13     2028.96     2015.41     32.39 o 
   0   3  13     3786.28     3873.54     58.25 o 
   1   3  13     2079.16     2029.94     32.36 o 
   2   3  13     3494.24     3460.15     58.47 o 
   3   3  13     1297.91     1298.65     33.05 o 
   4   3  13     1842.35     1876.20     37.95 o 
   5   3  13      540.08      524.73     18.31 o 
   6   3  13     1023.54      985.57     27.22 o 
   7   3  13      399.93      421.22     17.23 o 
   8   3  13      379.28      406.13     18.34 o 
   9   3  13      223.37      219.85     26.99 o 
  10   3  13      116.02      101.35     16.07 o 
  11   3  13       91.80       92.19     22.70 o 
 -11   4  13       64.89       59.55     21.44 o 
 -10   4  13      113.65      123.25     22.47 o 
  -9   4  13       79.51       88.26     19.73 o 
  -8   4  13      447.77      477.47     22.51 o 
  -7   4  13      448.75      499.06     22.82 o 
  -6   4  13      512.82      529.85     31.85 o 
  -5   4  13     1814.61     1787.49     43.07 o 
  -4   4  13      745.56      704.45     27.18 o 
  -3   4  13     2249.16     2220.86     62.60 o 
  -2   4  13      776.03      770.82     17.35 o 
  -1   4  13     1272.53     1281.31     21.86 o 
   0   4  13      928.08      884.39     22.30 o 
   1   4  13     1217.19     1215.04     24.02 o 
   2   4  13      787.59      768.24     18.68 o 
   3   4  13     2268.51     2275.22     48.28 o 
   4   4  13      809.62      785.02     37.98 o 
   5   4  13     1795.59     1799.94     42.08 o 
   6   4  13      462.82      448.84     17.81 o 
   7   4  13      421.89      397.47     20.42 o 
   8   4  13      451.18      467.15     18.97 o 
   9   4  13       79.38       91.95     13.12 o 
  10   4  13      110.71      113.17     16.49 o 
  11   4  13       67.61       47.72     18.85 o 
 -11   5  13      140.36      172.49     25.40 o 
 -10   5  13       18.38       38.87     19.43 o 
  -9   5  13      678.92      721.45     27.60 o 
  -8   5  13      347.99      382.68     20.50 o 
  -7   5  13      788.61      808.77     24.90 o 
  -6   5  13      433.34      446.46     25.87 o 
  -5   5  13      374.35      355.59     15.71 o 
  -4   5  13      810.65      822.36     24.60 o 
  -3   5  13      451.34      473.46     15.25 o 
  -2   5  13      307.68      295.74     11.87 o 
  -1   5  13      149.94      147.52      7.76 o 
   0   5  13      834.80      860.48     22.04 o 
   1   5  13      170.25      169.36      7.93 o 
   2   5  13      293.05      279.63     10.62 o 
   3   5  13      450.72      437.67     14.46 o 
   4   5  13      859.80      793.74     23.01 o 
   5   5  13      341.93      311.92     19.12 o 
   6   5  13      407.49      405.92     17.19 o 
   7   5  13      789.10      759.15     29.30 o 
   8   5  13      309.78      311.40     22.21 o 
   9   5  13      670.78      676.91     22.86 o 
  10   5  13       16.80       -0.68     21.97 o 
  11   5  13      146.23      149.04     18.79 o 
 -10   6  13      402.15      467.50     34.93 o 
  -9   6  13      505.41      509.81     24.89 o 
  -8   6  13      360.18      365.93     24.75 o 
  -7   6  13      354.66      360.58     17.41 o 
  -6   6  13     1717.47     1764.65     42.42 o 
  -5   6  13      746.06      700.31     24.04 o 
  -4   6  13      708.43      701.93     19.17 o 
  -3   6  13      329.35      333.43     12.81 o 
  -2   6  13      263.49      263.90     11.09 o 
  -1   6  13       89.53       80.48      7.00 o 
   0   6  13        1.54        0.22      6.73 o 
   1   6  13       78.24       81.11      7.50 o 
   2   6  13      282.03      276.58     14.79 o 
   3   6  13      347.62      348.44     12.93 o 
   4   6  13      727.37      702.32     25.08 o 
   5   6  13      734.02      683.76     32.12 o 
   6   6  13     1694.64     1628.99     68.29 o 
   7   6  13      370.36      376.83     17.71 o 
   8   6  13      358.58      371.85     16.84 o 
   9   6  13      508.29      501.28     20.62 o 
  10   6  13      410.77      460.80     24.74 o 
 -10   7  13      270.94      313.27     25.68 o 
  -9   7  13      385.96      413.07     27.74 o 
  -8   7  13      154.73      150.04     13.62 o 
  -7   7  13      194.29      201.05     14.23 o 
  -6   7  13       18.51       31.97     13.71 o 
  -5   7  13      913.11      935.82     33.52 o 
  -4   7  13      419.54      446.81     15.19 o 
  -3   7  13      506.19      504.94     16.26 o 
  -2   7  13       29.94       25.80      6.51 o 
  -1   7  13       43.02       27.39      8.75 o 
   0   7  13      197.03      165.02     11.66 o 
   1   7  13       51.42       39.23      8.31 o 
   2   7  13       25.07       28.25      6.71 o 
   3   7  13      539.56      539.63     15.69 o 
   4   7  13      425.23      407.11     16.64 o 
   5   7  13      914.44      904.66     40.59 o 
   6   7  13       22.92       18.44      9.25 o 
   7   7  13      179.64      194.70     13.14 o 
   8   7  13      149.06      143.42     12.54 o 
   9   7  13      391.54      399.74     18.11 o 
  10   7  13      275.10      312.83     23.66 o 
  -9   8  13      485.32      461.35     20.25 o 
  -8   8  13       97.13      120.63     13.49 o 
  -7   8  13      222.33      187.97     14.37 o 
  -6   8  13      626.53      681.95     23.52 o 
  -5   8  13       78.37       61.61     11.12 o 
  -4   8  13     1615.01     1554.50     32.72 o 
  -3   8  13      525.33      518.57     19.66 o 
  -2   8  13      127.33      130.89     11.51 o 
  -1   8  13      477.86      433.47     21.51 o 
   0   8  13       82.70       85.04     17.89 o 
   1   8  13      507.53      506.30     37.74 o 
   2   8  13      115.21      105.07     10.34 o 
   3   8  13      563.41      536.02     18.74 o 
   4   8  13     1578.39     1501.90     46.83 o 
   5   8  13       91.28       94.33     10.08 o 
   6   8  13      631.30      621.17     41.80 o 
   7   8  13      230.68      213.11     13.49 o 
   8   8  13       93.30      116.82     13.77 o 
   9   8  13      461.39      419.86     22.73 o 
  -9   9  13       87.83       86.80     13.87 o 
  -8   9  13      197.52      203.19     15.59 o 
  -7   9  13      188.88      186.91     14.51 o 
  -6   9  13      624.50      649.41     32.99 o 
  -5   9  13      668.17      660.10     22.43 o 
  -4   9  13     1294.78     1334.04     34.31 o 
  -3   9  13      414.72      432.48     18.30 o 
  -2   9  13      769.97      805.74     24.78 o 
  -1   9  13      510.39      495.97     22.34 o 
   0   9  13     1666.01     1604.83     46.98 o 
   1   9  13      516.34      480.75     22.09 o 
   2   9  13      818.24      832.84     29.50 o 
   3   9  13      417.71      373.66     16.56 o 
   4   9  13     1228.14     1167.78     38.07 o 
   5   9  13      638.68      614.31     25.19 o 
   6   9  13      582.42      551.34     24.51 o 
   7   9  13      187.78      163.49     15.42 o 
   8   9  13      194.10      167.02     17.26 o 
   9   9  13       77.13       81.02     14.77 o 
  -8  10  13       31.68        6.38     12.17 o 
  -7  10  13      318.63      370.58     17.48 o 
  -6  10  13      189.72      190.26     30.75 o 
  -5  10  13      677.73      715.42     30.50 o 
  -4  10  13      213.24      217.06     14.47 o 
  -3  10  13     1477.03     1572.35     39.12 o 
  -2  10  13      383.99      362.18     40.38 o 
  -1  10  13      596.28      587.48     24.68 o 
   0  10  13      638.63      627.93     25.55 o 
   1  10  13      654.93      597.32     24.39 o 
   2  10  13      365.34      376.10     19.92 o 
   3  10  13     1476.57     1534.72     46.66 o 
   4  10  13      192.92      179.23     14.87 o 
   5  10  13      694.11      685.65     26.96 o 
   6  10  13      195.58      192.80     15.82 o 
   7  10  13      296.56      289.07     27.00 o 
   8  10  13       35.85       37.79     13.95 o 
  -7  11  13       35.97       32.34     15.47 o 
  -6  11  13      189.44      199.98     34.51 o 
  -5  11  13      139.51      151.08     17.70 o 
  -4  11  13      391.08      416.63     18.75 o 
  -3  11  13      179.28      182.44     15.83 o 
  -2  11  13      595.81      558.30     24.86 o 
  -1  11  13      766.47      743.46     28.39 o 
   0  11  13       51.95       59.98     12.90 o 
   1  11  13      766.59      709.74     27.96 o 
   2  11  13      618.92      613.19     25.30 o 
   3  11  13      165.02      155.75     27.30 o 
   4  11  13      394.80      394.68     20.10 o 
   5  11  13      125.82      118.07     14.10 o 
   6  11  13      190.88      198.28     16.14 o 
   7  11  13       29.47       34.81     22.09 o 
  -6  12  13       80.90      104.88     17.61 o 
  -5  12  13      264.05      306.07     21.59 o 
  -4  12  13      142.39      148.28     20.49 o 
  -3  12  13      448.98      467.99     28.54 o 
  -2  12  13      174.90      175.16     28.97 o 
  -1  12  13       36.25       24.09     12.66 o 
   0  12  13      917.82      940.63     37.76 o 
   1  12  13       43.99       53.30     13.29 o 
   2  12  13      175.32      165.40     16.37 o 
   3  12  13      441.23      389.12     22.07 o 
   4  12  13      141.99      162.51     20.88 o 
   5  12  13      274.20      285.15     18.33 o 
   6  12  13       73.03       67.35     14.11 o 
  -4  13  13       46.80       29.08     14.40 o 
  -3  13  13       85.07      102.54     15.57 o 
  -2  13  13       21.06       29.79     18.75 o 
  -1  13  13       23.83       29.63     13.58 o 
   0  13  13       10.66        6.39     12.46 o 
   1  13  13       25.98       20.11     12.99 o 
   2  13  13       17.44       10.76     13.01 o 
   3  13  13       91.41       90.68     14.95 o 
   4  13  13       44.32       45.89     17.50 o 
  -2  14  13      269.16      272.27     19.61 o 
  -1  14  13       82.48       89.55     15.49 o 
   0  14  13       87.11       59.31     17.40 o 
   1  14  13       88.28      101.02     15.47 o 
   2  14  13      261.96      257.18     19.67 o 
   0   0  14      247.29      252.08     12.43 o 
   1   0  14    12814.04    13130.86    189.25 o 
   2   0  14      229.26      238.68     14.30 o 
   3   0  14     1799.76     1808.66     29.91 o 
   4   0  14      164.83      176.39      8.27 o 
   5   0  14     1752.24     1797.96     35.27 o 
   6   0  14       30.34       25.61      7.00 o 
   7   0  14      880.67      908.02     52.09 o 
   8   0  14      116.10       97.87     14.76 o 
   9   0  14      547.30      584.22     55.52 o 
  10   0  14       31.88        6.23     14.84 o 
  11   0  14       70.36       86.57     16.84 o 
 -11   1  14       47.74       57.05     16.67 o 
 -10   1  14      107.13      122.52     28.33 o 
  -9   1  14      218.69      233.99     26.72 o 
  -8   1  14      137.61      135.83     15.60 o 
  -7   1  14      114.70      119.70     14.35 o 
  -6   1  14      849.80      853.57     22.95 o 
  -5   1  14      369.71      359.77     12.52 o 
  -4   1  14     1059.18     1081.90     21.85 o 
  -3   1  14      174.67      177.39     10.26 o 
  -2   1  14     2817.32     2855.90     44.51 o 
  -1   1  14     1167.28     1240.78     20.16 o 
   0   1  14     2344.56     2406.31     38.09 o 
   1   1  14     1175.69     1197.93     24.08 o 
   2   1  14     2851.23     2869.29     44.31 o 
   3   1  14      158.15      159.80      8.00 o 
   4   1  14     1053.67     1073.88     19.61 o 
   5   1  14      359.64      373.51     12.21 o 
   6   1  14      831.85      860.70     21.43 o 
   7   1  14      130.21      124.52     14.91 o 
   8   1  14      152.59      157.14     15.04 o 
   9   1  14      245.43      220.22     23.06 o 
  10   1  14      119.01      116.36     16.85 o 
  11   1  14       45.63       34.45     15.53 o 
 -11   2  14       66.18       91.16     23.19 o 
 -10   2  14      517.57      508.80     27.53 o 
  -9   2  14      116.13      127.81     16.13 o 
  -8   2  14     1301.89     1403.88     44.13 o 
  -7   2  14      323.18      364.45     23.19 o 
  -6   2  14      985.40     1046.03     24.92 o 
  -5   2  14      159.90      167.26     11.74 o 
  -4   2  14     1173.17     1176.55     24.24 o 
  -3   2  14      155.04      148.48      7.64 o 
  -2   2  14      107.23      105.92      6.51 o 
  -1   2  14     1308.95     1342.77     23.36 o 
   0   2  14        7.42        0.53      5.25 o 
   1   2  14     1302.78     1332.93     23.35 o 
   2   2  14      118.23      112.01      7.23 o 
   3   2  14      137.71      126.13     10.87 o 
   4   2  14     1178.66     1193.76     23.62 o 
   5   2  14      168.74      152.34      9.02 o 
   6   2  14     1010.09     1063.99     24.72 o 
   7   2  14      320.17      353.35     17.16 o 
   8   2  14     1306.57     1294.83     63.64 o 
   9   2  14      118.75      108.54     15.98 o 
  10   2  14      509.29      547.50     38.81 o 
  11   2  14       63.55       69.99     23.65 o 
 -11   3  14      896.87      946.91     50.33 o 
 -10   3  14       37.68       43.02     20.93 o 
  -9   3  14     1944.77     1929.18     81.64 o 
  -8   3  14       11.97        8.77     17.19 o 
  -7   3  14     2229.14     2283.99     62.94 o 
  -6   3  14       72.59       92.90     11.04 o 
  -5   3  14     1121.01     1083.40     29.63 o 
  -4   3  14      343.45      327.37     15.20 o 
  -3   3  14      433.58      390.42     17.81 o 
  -2   3  14      118.20      115.70      6.59 o 
  -1   3  14      126.96      120.09      6.81 o 
   0   3  14        6.73        0.44      5.22 o 
   1   3  14      130.85      133.51      6.95 o 
   2   3  14      120.60      133.14      8.84 o 
   3   3  14      398.43      386.74     13.65 o 
   4   3  14      340.97      352.08     21.52 o 
   5   3  14     1096.03     1098.25     29.11 o 
   6   3  14       68.06       57.70      9.69 o 
   7   3  14     2197.89     2210.67     51.38 o 
   8   3  14       13.72       -1.29     10.66 o 
   9   3  14     2019.23     2097.10     87.87 o 
  10   3  14       35.41       26.70     15.70 o 
  11   3  14      865.11      961.22     52.55 o 
 -10   4  14     1207.03     1411.48     63.22 o 
  -9   4  14       67.64       84.39     20.71 o 
  -8   4  14     1678.78     1668.75     49.41 o 
  -7   4  14      107.85      108.40     11.88 o 
  -6   4  14      517.38      538.49     24.20 o 
  -5   4  14      485.56      447.70     33.10 o 
  -4   4  14      124.21      122.40     11.21 o 
  -3   4  14      480.41      479.89     18.53 o 
  -2   4  14      112.10      100.66      7.73 o 
  -1   4  14      134.98      142.30      6.84 o 
   0   4  14       94.86      105.60      6.36 o 
   1   4  14      126.32      131.25      7.86 o 
   2   4  14      124.69      122.43      7.92 o 
   3   4  14      483.05      450.52     18.18 o 
   4   4  14      109.03      101.14     10.03 o 
   5   4  14      490.26      470.73     17.78 o 
   6   4  14      513.89      483.13     18.95 o 
   7   4  14       95.77       77.42     10.84 o 
   8   4  14     1703.69     1683.14     41.05 o 
   9   4  14       70.76       60.09     23.72 o 
  10   4  14     1226.65     1219.42     77.32 o 
 -10   5  14        3.76        6.62     19.71 o 
  -9   5  14      153.45      197.87     24.75 o 
  -8   5  14      189.45      214.16     14.27 o 
  -7   5  14      683.62      734.54     24.21 o 
  -6   5  14      214.68      239.93     14.27 o 
  -5   5  14      115.95      110.94     12.26 o 
  -4   5  14     1582.84     1562.91     38.74 o 
  -3   5  14       55.65       63.75      8.46 o 
  -2   5  14     1504.54     1505.27     31.42 o 
  -1   5  14      251.33      243.61      9.54 o 
   0   5  14      778.75      821.13     21.90 o 
   1   5  14      238.32      240.22      9.54 o 
   2   5  14     1466.80     1457.78     27.98 o 
   3   5  14       45.37       62.93     13.31 o 
   4   5  14     1582.80     1534.64     37.57 o 
   5   5  14      107.20      117.17     10.91 o 
   6   5  14      220.32      202.34     12.94 o 
   7   5  14      652.05      658.94     33.30 o 
   8   5  14      170.70      146.38     12.77 o 
   9   5  14      163.23      179.81     13.44 o 
  10   5  14        5.61       14.38     23.15 o 
 -10   6  14       45.54       54.31     20.91 o 
  -9   6  14      259.03      267.95     15.97 o 
  -8   6  14       80.47      109.33     13.09 o 
  -7   6  14      595.15      609.24     22.64 o 
  -6   6  14      135.44      143.41     12.91 o 
  -5   6  14      842.56      842.47     47.43 o 
  -4   6  14       49.28       43.80     10.19 o 
  -3   6  14     2179.92     2179.42     42.98 o 
  -2   6  14       32.27       39.41      7.76 o 
  -1   6  14     5306.72     5222.74    143.04 o 
   0   6  14      389.45      384.34     14.45 o 
   1   6  14     5282.27     5330.38     86.01 o 
   2   6  14       35.93       40.47      7.37 o 
   3   6  14     2170.29     2119.32     57.07 o 
   4   6  14       49.80       64.48      9.41 o 
   5   6  14      883.42      903.16     39.35 o 
   6   6  14      127.28      129.29     12.52 o 
   7   6  14      574.66      580.27     21.05 o 
   8   6  14       92.91      101.03     12.22 o 
   9   6  14      257.95      277.09     29.82 o 
  10   6  14       50.84       63.37     20.61 o 
  -9   7  14        7.38       11.01     12.21 o 
  -8   7  14       78.49       81.34     13.10 o 
  -7   7  14      198.09      223.94     15.00 o 
  -6   7  14      357.89      366.59     17.71 o 
  -5   7  14       33.23       45.77     11.02 o 
  -4   7  14     1540.77     1545.13     38.32 o 
  -3   7  14        6.33        8.04      7.57 o 
  -2   7  14     2185.24     2197.05     50.69 o 
  -1   7  14       10.72       12.18      9.52 o 
   0   7  14     1723.78     1779.90     52.71 o 
   1   7  14       11.92       17.61      8.64 o 
   2   7  14     2194.82     2195.85     42.86 o 
   3   7  14        7.93       -5.40      6.93 o 
   4   7  14     1547.11     1488.31     37.67 o 
   5   7  14       31.89       22.59      9.26 o 
   6   7  14      386.81      385.83     16.94 o 
   7   7  14      197.10      184.87     13.58 o 
   8   7  14       73.89       71.92     11.83 o 
   9   7  14        8.01       13.37     12.83 o 
  -9   8  14      145.93      172.31     15.19 o 
  -8   8  14      626.85      650.15     26.64 o 
  -7   8  14      214.49      204.52     15.07 o 
  -6   8  14      662.21      713.18     24.62 o 
  -5   8  14       85.62       86.89     11.49 o 
  -4   8  14      594.67      607.71     21.34 o 
  -3   8  14      201.64      217.00     14.14 o 
  -2   8  14       80.36       90.74     16.55 o 
  -1   8  14     1137.59     1132.71     31.03 o 
   0   8  14       13.55        7.39     10.76 o 
   1   8  14     1159.27     1159.84     36.77 o 
   2   8  14       82.93       75.21     10.40 o 
   3   8  14      237.43      248.35     13.88 o 
   4   8  14      629.05      591.58     22.56 o 
   5   8  14       61.13       67.90     10.23 o 
   6   8  14      684.22      672.86     22.53 o 
   7   8  14      221.01      204.12     13.93 o 
   8   8  14      608.43      600.45     22.68 o 
   9   8  14      144.28      152.08     14.29 o 
  -8   9  14        6.82        3.80     12.39 o 
  -7   9  14      915.72      982.23     46.81 o 
  -6   9  14      357.47      391.66     23.55 o 
  -5   9  14      803.20      810.94     25.07 o 
  -4   9  14     1119.19     1045.41     37.47 o 
  -3   9  14      451.21      421.92     18.42 o 
  -2   9  14      257.16      253.53     14.90 o 
  -1   9  14       60.31       64.61     12.72 o 
   0   9  14       77.57       98.95     19.30 o 
   1   9  14       65.78       64.98     19.76 o 
   2   9  14      277.05      285.25     22.03 o 
   3   9  14      418.83      426.76     17.91 o 
   4   9  14     1102.19     1026.92     56.40 o 
   5   9  14      755.90      681.38     27.83 o 
   6   9  14      362.08      327.53     28.24 o 
   7   9  14      937.36      937.07     29.34 o 
   8   9  14        4.55       -0.33     11.06 o 
  -7  10  14       33.71       36.16     12.02 o 
  -6  10  14      218.31      236.01     32.34 o 
  -5  10  14        3.44      -14.03     14.03 o 
  -4  10  14       74.57       83.07     19.44 o 
  -3  10  14        9.59        3.95     11.74 o 
  -2  10  14       98.80       82.95     13.86 o 
  -1  10  14      152.31      134.99     14.62 o 
   0  10  14        1.85        0.56     11.84 o 
   1  10  14      153.77      135.54     14.87 o 
   2  10  14       93.52       67.82     13.80 o 
   3  10  14       10.16        8.77      9.86 o 
   4  10  14       94.27      113.74     13.66 o 
   5  10  14        3.18       14.39     12.11 o 
   6  10  14      225.70      229.31     17.46 o 
   7  10  14       32.67       23.33     13.61 o 
  -6  11  14      128.39      112.40     17.58 o 
  -5  11  14       71.07       55.88     15.90 o 
  -4  11  14       63.38       82.19     16.07 o 
  -3  11  14       93.60       80.76     12.78 o 
  -2  11  14      712.41      785.62     29.90 o 
  -1  11  14       24.08       10.49     17.50 o 
   0  11  14      687.68      661.99     39.21 o 
   1  11  14       28.08       37.78     13.46 o 
   2  11  14      715.75      731.71     29.53 o 
   3  11  14       87.80       88.24     16.40 o 
   4  11  14       74.31       70.09     13.54 o 
   5  11  14       58.10       74.02     13.69 o 
   6  11  14      120.85      100.86     15.24 o 
  -5  12  14      484.07      472.80     27.06 o 
  -4  12  14        8.77       13.83     15.98 o 
  -3  12  14      555.96      591.52     27.60 o 
  -2  12  14       44.87       16.89     13.71 o 
  -1  12  14      356.92      384.03     22.05 o 
   0  12  14      327.47      303.69     20.20 o 
   1  12  14      371.40      396.55     22.22 o 
   2  12  14       47.43       30.47     17.33 o 
   3  12  14      587.97      628.86     31.85 o 
   4  12  14        9.22       -4.74     16.85 o 
   5  12  14      474.34      501.87     37.17 o 
  -3  13  14      101.90      108.50     16.17 o 
  -2  13  14      292.18      273.95     25.39 o 
  -1  13  14       36.51       29.85     20.13 o 
   0  13  14      746.31      741.89     30.19 o 
   1  13  14       35.29       21.09     14.19 o 
   2  13  14      290.91      253.06     19.56 o 
   3  13  14      105.64       99.83     20.92 o 
   1   0  15        0.17       -1.27      6.09 o 
   2   0  15       47.11       45.52      7.54 o 
   3   0  15      139.84      137.81      7.56 o 
   4   0  15      918.20      887.43     27.88 o 
   5   0  15      128.41      131.00      7.31 o 
   6   0  15      730.01      794.50     25.75 o 
   7   0  15      397.99      406.80     22.39 o 
   8   0  15       48.45       59.31     14.73 o 
   9   0  15      446.98      454.32     44.09 o 
  10   0  15      321.02      383.20     24.29 o 
 -10   1  15      154.48      132.99     18.32 o 
  -9   1  15     1550.10     1569.18     88.18 o 
  -8   1  15      474.22      457.07     34.03 o 
  -7   1  15     1213.66     1283.49     34.33 o 
  -6   1  15      324.33      330.71     13.22 o 
  -5   1  15      609.53      604.56     17.03 o 
  -4   1  15      453.59      452.84     18.67 o 
  -3   1  15      381.61      372.73     11.07 o 
  -2   1  15      478.90      469.40     12.68 o 
  -1   1  15      340.81      350.98     12.02 o 
   0   1  15     2021.20     2133.58     38.05 o 
   1   1  15      370.04      394.02     12.60 o 
   2   1  15      450.97      470.97     13.86 o 
   3   1  15      350.74      340.58     11.79 o 
   4   1  15      418.87      405.37     13.15 o 
   5   1  15      596.86      577.38     21.41 o 
   6   1  15      325.26      349.32     12.16 o 
   7   1  15     1197.57     1221.91     45.68 o 
   8   1  15      479.46      483.52     21.00 o 
   9   1  15     1534.37     1451.14     46.97 o 
  10   1  15      142.02      134.01     25.63 o 
 -10   2  15      300.95      314.66     30.95 o 
  -9   2  15       73.49       85.09     22.19 o 
  -8   2  15      271.70      285.16     19.92 o 
  -7   2  15      913.88      939.20     28.71 o 
  -6   2  15      199.66      217.95     11.63 o 
  -5   2  15      231.22      235.96     12.02 o 
  -4   2  15      439.89      434.85     11.92 o 
  -3   2  15      787.86      771.94     17.89 o 
  -2   2  15      162.52      169.74      8.81 o 
  -1   2  15     2789.38     2871.67     44.50 o 
   0   2  15      769.16      789.33     16.55 o 
   1   2  15     2760.01     2820.63     48.73 o 
   2   2  15      169.86      179.61      8.55 o 
   3   2  15      793.58      806.21     24.99 o 
   4   2  15      425.86      420.69     14.89 o 
   5   2  15      219.12      223.75     11.36 o 
   6   2  15      205.14      225.14     12.92 o 
   7   2  15      920.21      975.29     27.23 o 
   8   2  15      270.85      252.11     28.19 o 
   9   2  15       65.73       88.09     16.59 o 
  10   2  15      295.27      241.46     28.56 o 
 -10   3  15      154.57      154.54     25.52 o 
  -9   3  15      189.80      211.18     26.40 o 
  -8   3  15       60.49       66.73     15.26 o 
  -7   3  15       87.11       97.61     11.67 o 
  -6   3  15      629.98      658.63     22.69 o 
  -5   3  15      243.22      254.63     14.48 o 
  -4   3  15     1664.97     1689.82     40.84 o 
  -3   3  15      193.16      197.07     11.61 o 
  -2   3  15     1623.42     1613.63     29.86 o 
  -1   3  15      959.59      976.61     18.77 o 
   0   3  15     2361.68     2337.19     37.35 o 
   1   3  15      957.73      973.18     31.76 o 
   2   3  15     1663.88     1597.21     41.44 o 
   3   3  15      197.12      192.94     10.50 o 
   4   3  15     1646.87     1613.23     34.49 o 
   5   3  15      271.37      257.90     13.68 o 
   6   3  15      671.20      686.86     22.21 o 
   7   3  15       94.82       94.48     11.07 o 
   8   3  15       65.84       62.95     10.43 o 
   9   3  15      182.36      206.94     27.75 o 
  10   3  15      147.19      137.69     18.79 o 
 -10   4  15      174.01      171.40     26.17 o 
  -9   4  15      221.51      216.99     26.53 o 
  -8   4  15      133.66      121.87     12.29 o 
  -7   4  15      304.29      336.26     16.77 o 
  -6   4  15      226.39      196.78     13.90 o 
  -5   4  15     1035.18     1074.05     44.25 o 
  -4   4  15      259.25      252.87     14.23 o 
  -3   4  15     1810.18     1802.14     43.34 o 
  -2   4  15      437.50      433.98     13.42 o 
  -1   4  15     1485.40     1479.09     25.00 o 
   0   4  15      536.42      547.95     13.26 o 
   1   4  15     1439.33     1393.63     28.89 o 
   2   4  15      447.14      441.05     15.53 o 
   3   4  15     1858.31     1798.90     37.31 o 
   4   4  15      231.31      207.07     16.77 o 
   5   4  15     1045.36     1003.79     28.79 o 
   6   4  15      229.96      208.28     19.05 o 
   7   4  15      343.56      345.35     16.16 o 
   8   4  15      140.44      123.53     12.22 o 
   9   4  15      228.99      231.91     29.35 o 
  10   4  15      173.94      159.70     20.61 o 
 -10   5  15       99.72      110.88     24.77 o 
  -9   5  15      905.23      966.77     37.65 o 
  -8   5  15      209.21      228.10     15.33 o 
  -7   5  15      871.51      856.66     27.22 o 
  -6   5  15      426.14      429.43     22.91 o 
  -5   5  15      293.60      283.42     15.48 o 
  -4   5  15      611.71      646.85     30.51 o 
  -3   5  15      124.31      127.10     19.92 o 
  -2   5  15      988.62     1000.83     28.08 o 
  -1   5  15      336.36      331.85     11.80 o 
   0   5  15     1210.80     1258.85     24.89 o 
   1   5  15      361.92      353.34     14.06 o 
   2   5  15      965.32      943.61     23.54 o 
   3   5  15      114.72       93.63     10.37 o 
   4   5  15      605.74      582.67     20.43 o 
   5   5  15      306.32      274.63     14.46 o 
   6   5  15      459.82      441.12     18.46 o 
   7   5  15      879.61      825.81     32.42 o 
   8   5  15      218.19      223.69     14.62 o 
   9   5  15      909.63      979.71     29.32 o 
  10   5  15      101.39       82.14     26.81 o 
  -9   6  15       46.96       45.41     12.41 o 
  -8   6  15      263.62      321.56     17.61 o 
  -7   6  15      268.35      252.35     15.92 o 
  -6   6  15      655.20      634.18     23.38 o 
  -5   6  15       48.35       38.46     18.30 o 
  -4   6  15      200.98      191.08     13.35 o 
  -3   6  15      182.25      176.44     12.44 o 
  -2   6  15      128.61      127.89     10.08 o 
  -1   6  15      212.03      223.51     13.72 o 
   0   6  15       37.75       31.45      8.53 o 
   1   6  15      202.32      214.40     13.72 o 
   2   6  15      132.04      132.83      9.54 o 
   3   6  15      169.47      141.43     11.31 o 
   4   6  15      192.66      180.99     13.32 o 
   5   6  15       54.19       46.51     10.11 o 
   6   6  15      648.25      597.04     21.49 o 
   7   6  15      260.20      257.16     14.95 o 
   8   6  15      275.59      296.68     27.92 o 
   9   6  15       50.01       38.76     11.88 o 
  -9   7  15      385.30      387.51     41.65 o 
  -8   7  15      255.67      261.21     19.04 o 
  -7   7  15      692.94      676.06     24.99 o 
  -6   7  15       73.45       68.07     12.28 o 
  -5   7  15      223.02      244.53     16.44 o 
  -4   7  15       64.07       51.56     10.64 o 
  -3   7  15       76.26       79.68      9.21 o 
  -2   7  15      567.93      554.73     20.69 o 
  -1   7  15      287.00      284.38     14.95 o 
   0   7  15      113.66      111.99     12.04 o 
   1   7  15      279.09      248.89     14.11 o 
   2   7  15      567.23      558.62     16.64 o 
   3   7  15       62.66       52.34      9.41 o 
   4   7  15       58.81       44.35      9.76 o 
   5   7  15      221.28      212.73     13.68 o 
   6   7  15       66.04       60.87     10.94 o 
   7   7  15      683.61      663.96     23.04 o 
   8   7  15      251.99      258.14     15.75 o 
   9   7  15      389.22      366.60     18.31 o 
  -8   8  15       43.03       34.31     13.41 o 
  -7   8  15      170.76      194.41     15.52 o 
  -6   8  15      488.73      501.62     23.09 o 
  -5   8  15       54.06       74.67     23.50 o 
  -4   8  15      359.86      373.06     17.42 o 
  -3   8  15      568.67      607.09     21.64 o 
  -2   8  15      309.88      303.10     16.04 o 
  -1   8  15      822.02      858.82     26.32 o 
   0   8  15       81.15       77.89     22.40 o 
   1   8  15      832.71      822.11     30.99 o 
   2   8  15      301.87      291.18     15.32 o 
   3   8  15      555.48      504.23     37.31 o 
   4   8  15      347.92      335.02     22.94 o 
   5   8  15       64.20       75.34     10.77 o 
   6   8  15      501.65      467.40     19.56 o 
   7   8  15      180.65      186.19     18.27 o 
   8   8  15       49.71       71.29     12.44 o 
  -8   9  15      320.07      369.43     37.05 o 
  -7   9  15      128.40      124.37     14.09 o 
  -6   9  15      158.84      165.11     13.95 o 
  -5   9  15      230.73      244.19     29.98 o 
  -4   9  15      376.50      415.12     23.77 o 
  -3   9  15       64.00       74.78     15.68 o 
  -2   9  15     1178.76     1218.70     33.17 o 
  -1   9  15      256.85      277.19     18.23 o 
   0   9  15      977.02      932.93     33.37 o 
   1   9  15      246.98      261.27     18.62 o 
   2   9  15     1179.53     1139.07     38.87 o 
   3   9  15       74.42      100.72     14.26 o 
   4   9  15      377.51      372.53     20.67 o 
   5   9  15      252.15      201.94     16.81 o 
   6   9  15      168.85      160.87     16.10 o 
   7   9  15      136.82      140.68     13.47 o 
  -7  10  15      354.09      385.00     24.53 o 
  -6  10  15      149.99      149.10     20.87 o 
  -5  10  15      438.38      457.97     29.12 o 
  -4  10  15       74.37       75.71     15.87 o 
  -3  10  15      859.73      830.73     27.43 o 
  -2  10  15      271.91      290.06     16.61 o 
  -1  10  15      708.69      717.79     34.21 o 
   0  10  15      388.88      388.33     21.72 o 
   1  10  15      725.51      712.66     29.15 o 
   2  10  15      253.47      253.46     30.12 o 
   3  10  15      856.15      836.52     31.75 o 
   4  10  15       63.90       62.29     13.46 o 
   5  10  15      452.86      439.80     30.80 o 
   6  10  15      158.29      152.35     16.38 o 
   7  10  15      351.59      346.84     33.10 o 
  -6  11  15      284.03      325.36     23.05 o 
  -5  11  15       53.55       82.62     17.43 o 
  -4  11  15      636.06      682.60     31.55 o 
  -3  11  15      157.83      177.91     15.52 o 
  -2  11  15      565.98      609.48     26.85 o 
  -1  11  15      722.52      693.67     28.81 o 
   0  11  15       14.07        8.66     13.41 o 
   1  11  15      706.13      683.87     29.43 o 
   2  11  15      556.97      539.41     46.24 o 
   3  11  15      177.79      193.83     23.61 o 
   4  11  15      633.03      640.48     28.14 o 
   5  11  15       57.75       93.99     19.58 o 
  -4  12  15       68.24       60.87     17.27 o 
  -3  12  15       26.08       15.48     13.68 o 
  -2  12  15      136.27      137.47     17.15 o 
  -1  12  15       83.56      119.43     16.37 o 
   0  12  15      668.12      645.01     28.40 o 
   1  12  15       84.38       90.22     15.99 o 
   2  12  15      138.43      165.97     43.01 o 
   3  12  15       25.85       37.60     18.66 o 
   4  12  15       74.55       72.88     20.51 o 
  -1  13  15      121.61      127.77     17.19 o 
   0  13  15       67.07       58.81     15.67 o 
   1  13  15      114.96      113.47     16.70 o 
   0   0  16       72.61       71.16     14.78 o 
   1   0  16     1603.96     1632.46     34.65 o 
   2   0  16      624.96      622.46     17.14 o 
   3   0  16     1088.26     1117.74     23.29 o 
   4   0  16     2461.80     2451.79     39.29 o 
   5   0  16      186.85      194.31     10.59 o 
   6   0  16      457.96      471.33     20.10 o 
   7   0  16      260.96      268.96     14.03 o 
   8   0  16       18.80       30.77     14.51 o 
   9   0  16       73.86       79.49     16.55 o 
  10   0  16       31.83       25.31     24.23 o 
 -10   1  16      366.75      348.13     24.31 o 
  -9   1  16      180.32      202.68     19.53 o 
  -8   1  16       70.20       74.52     13.41 o 
  -7   1  16      744.91      813.98     28.49 o 
  -6   1  16      251.70      271.23     16.01 o 
  -5   1  16      553.07      544.27     24.47 o 
  -4   1  16      391.97      397.35     12.72 o 
  -3   1  16     1354.11     1321.54     32.51 o 
  -2   1  16      379.14      384.09     12.52 o 
  -1   1  16     1120.44     1089.26     25.71 o 
   0   1  16        8.83        5.51      7.43 o 
   1   1  16     1119.99     1124.52     23.04 o 
   2   1  16      366.12      371.23     13.94 o 
   3   1  16     1322.89     1339.42     26.23 o 
   4   1  16      410.72      435.98     19.53 o 
   5   1  16      533.15      559.44     17.63 o 
   6   1  16      257.19      286.17     13.08 o 
   7   1  16      736.92      771.09     33.89 o 
   8   1  16       62.05       58.50     18.66 o 
   9   1  16      173.03      196.66     27.73 o 
  10   1  16      349.67      363.94     34.85 o 
 -10   2  16       64.63       89.40     24.17 o 
  -9   2  16       87.66       71.94     23.30 o 
  -8   2  16      258.90      283.78     20.98 o 
  -7   2  16      333.93      339.27     21.61 o 
  -6   2  16      351.22      363.16     18.96 o 
  -5   2  16      183.39      206.86     23.27 o 
  -4   2  16      618.95      637.93     22.10 o 
  -3   2  16      599.71      591.66     15.47 o 
  -2   2  16      866.00      844.57     20.24 o 
  -1   2  16      165.04      168.30      9.36 o 
   0   2  16      166.10      155.13      8.71 o 
   1   2  16      188.87      182.79      9.21 o 
   2   2  16      830.89      846.86     19.12 o 
   3   2  16      593.40      585.67     15.05 o 
   4   2  16      605.31      586.16     18.31 o 
   5   2  16      190.84      204.76     11.41 o 
   6   2  16      370.21      371.09     19.87 o 
   7   2  16      366.85      385.12     18.18 o 
   8   2  16      257.29      296.39     30.77 o 
   9   2  16       74.79       81.39     17.15 o 
  10   2  16       62.64       39.40     23.62 o 
 -10   3  16      249.31      264.41     30.44 o 
  -9   3  16      285.89      331.01     22.64 o 
  -8   3  16      116.37      130.36     19.24 o 
  -7   3  16      122.59      144.49     18.90 o 
  -6   3  16      585.10      584.99     24.36 o 
  -5   3  16       85.03       82.11     11.72 o 
  -4   3  16      924.84      885.11     27.37 o 
  -3   3  16      169.54      159.31      8.06 o 
  -2   3  16      150.96      138.06     12.07 o 
  -1   3  16      152.40      157.54     11.18 o 
   0   3  16       32.40       23.51      6.23 o 
   1   3  16      156.76      156.38      8.56 o 
   2   3  16      146.68      139.79      9.86 o 
   3   3  16      173.70      171.20     10.63 o 
   4   3  16      978.51      965.98     23.77 o 
   5   3  16       96.99       79.23     10.74 o 
   6   3  16      625.52      628.44     21.51 o 
   7   3  16      138.08      153.81     19.56 o 
   8   3  16       95.67      117.21     13.56 o 
   9   3  16      274.05      257.29     21.54 o 
  10   3  16      246.46      196.18     28.81 o 
  -9   4  16      499.77      566.37     32.32 o 
  -8   4  16       41.69       46.47     15.70 o 
  -7   4  16      133.58      126.43     15.69 o 
  -6   4  16      245.92      254.52     20.09 o 
  -5   4  16      913.73      891.18     28.20 o 
  -4   4  16      133.88      134.81     19.27 o 
  -3   4  16      323.62      314.70     15.62 o 
  -2   4  16       42.41       35.10      8.63 o 
  -1   4  16      461.69      456.79     12.28 o 
   0   4  16      115.54      126.44      7.37 o 
   1   4  16      463.51      447.90     15.83 o 
   2   4  16       32.86       35.18      8.17 o 
   3   4  16      315.01      316.51     17.15 o 
   4   4  16      123.51      108.27     11.06 o 
   5   4  16      906.21      869.45     25.95 o 
   6   4  16      253.42      235.93     14.13 o 
   7   4  16      156.78      146.97     12.95 o 
   8   4  16       35.67       39.70     13.07 o 
   9   4  16      446.93      436.25     38.16 o 
  -9   5  16       67.24       56.09     17.37 o 
  -8   5  16      449.36      440.20     20.41 o 
  -7   5  16      273.13      255.58     16.24 o 
  -6   5  16      286.64      284.75     16.56 o 
  -5   5  16      375.75      388.37     17.57 o 
  -4   5  16      280.97      258.82     15.02 o 
  -3   5  16      507.29      506.29     25.40 o 
  -2   5  16      290.32      297.64     12.87 o 
  -1   5  16      842.01      837.50     19.40 o 
   0   5  16      141.69      137.58      8.52 o 
   1   5  16      846.34      852.30     27.25 o 
   2   5  16      281.86      279.26     12.54 o 
   3   5  16      479.91      435.22     18.37 o 
   4   5  16      286.13      280.78     14.54 o 
   5   5  16      355.65      326.14     16.10 o 
   6   5  16      306.53      307.58     15.86 o 
   7   5  16      300.88      281.32     16.28 o 
   8   5  16      452.37      478.14     21.28 o 
   9   5  16       75.50       87.02     12.69 o 
  -9   6  16      279.54      280.85     21.98 o 
  -8   6  16      112.56      120.47     14.19 o 
  -7   6  16      326.59      327.74     17.97 o 
  -6   6  16      379.49      413.05     20.13 o 
  -5   6  16      401.92      362.93     20.34 o 
  -4   6  16      755.95      758.47     42.14 o 
  -3   6  16      150.46      148.16     12.45 o 
  -2   6  16      529.85      561.78     18.94 o 
  -1   6  16      850.13      808.70     34.60 o 
   0   6  16      622.21      623.07     24.82 o 
   1   6  16      862.58      806.95     18.98 o 
   2   6  16      514.47      490.49     18.98 o 
   3   6  16      136.45      128.94     11.29 o 
   4   6  16      731.82      707.68     23.30 o 
   5   6  16      398.19      357.74     16.47 o 
   6   6  16      350.99      341.15     17.39 o 
   7   6  16      338.62      328.68     16.97 o 
   8   6  16      125.90      124.76     13.55 o 
   9   6  16      279.87      267.35     18.97 o 
  -8   7  16      169.11      185.31     33.84 o 
  -7   7  16      275.20      259.50     17.12 o 
  -6   7  16      246.80      260.02     16.35 o 
  -5   7  16      475.72      472.52     20.48 o 
  -4   7  16      411.63      420.06     24.78 o 
  -3   7  16     1006.02     1034.50     36.30 o 
  -2   7  16      132.17      140.54     12.77 o 
  -1   7  16      835.76      842.24     26.53 o 
   0   7  16       96.95       90.57     11.86 o 
   1   7  16      829.66      848.97     25.76 o 
   2   7  16      124.78       96.55     10.04 o 
   3   7  16      979.18      930.57     27.18 o 
   4   7  16      406.79      378.13     16.74 o 
   5   7  16      472.12      430.29     25.41 o 
   6   7  16      253.39      245.50     20.77 o 
   7   7  16      275.71      253.99     15.53 o 
   8   7  16      181.25      195.36     15.73 o 
  -7   8  16       47.04       47.82     13.07 o 
  -6   8  16      257.99      255.59     16.18 o 
  -5   8  16       43.44       51.66     11.77 o 
  -4   8  16     1327.63     1376.63     35.72 o 
  -3   8  16       36.02       45.24     14.75 o 
  -2   8  16      806.26      814.82     26.52 o 
  -1   8  16      167.53      169.65     14.12 o 
   0   8  16      620.02      647.63     27.08 o 
   1   8  16      158.30      151.48     16.03 o 
   2   8  16      795.24      746.99     29.73 o 
   3   8  16       27.43       17.61      8.94 o 
   4   8  16     1350.35     1333.47     34.70 o 
   5   8  16       47.57       43.00     10.96 o 
   6   8  16      255.73      243.66     15.01 o 
   7   8  16       61.90       70.60     12.27 o 
  -7   9  16       67.78       70.01     13.54 o 
  -6   9  16      269.34      293.40     16.59 o 
  -5   9  16      138.92      158.90     19.60 o 
  -4   9  16      445.50      423.08     24.72 o 
  -3   9  16       75.17       67.01     15.53 o 
  -2   9  16      183.23      190.98     15.12 o 
  -1   9  16      618.91      661.59     24.19 o 
   0   9  16        8.16        5.77     18.63 o 
   1   9  16      622.21      616.88     39.42 o 
   2   9  16      196.37      193.48     16.93 o 
   3   9  16       93.41       95.80     14.89 o 
   4   9  16      476.26      485.72     24.65 o 
   5   9  16      161.94      162.98     18.44 o 
   6   9  16      285.40      312.21     20.61 o 
   7   9  16       65.50       66.56     12.54 o 
  -6  10  16        9.76       31.25     16.41 o 
  -5  10  16      381.30      411.41     25.30 o 
  -4  10  16       97.93      110.56     18.15 o 
  -3  10  16      229.77      249.97     20.99 o 
  -2  10  16      129.21      147.87     14.60 o 
  -1  10  16       32.07       41.73     14.07 o 
   0  10  16       17.37        4.50     13.72 o 
   1  10  16       27.76       38.16     14.03 o 
   2  10  16      122.92      100.76     15.89 o 
   3  10  16      230.12      196.65     17.39 o 
   4  10  16       98.20       88.91     15.35 o 
   5  10  16      365.04      355.14     21.79 o 
   6  10  16        8.87        9.50     14.17 o 
  -5  11  16       48.36       85.88     30.91 o 
  -4  11  16      365.60      352.63     24.06 o 
  -3  11  16      296.49      320.29     23.61 o 
  -2  11  16      174.80      224.47     18.87 o 
  -1  11  16       97.89       83.87     15.92 o 
   0  11  16      197.55      214.58     19.14 o 
   1  11  16       80.86       72.78     15.34 o 
   2  11  16      163.93      167.61     24.65 o 
   3  11  16      288.44      270.41     27.74 o 
   4  11  16      377.81      347.66     21.49 o 
  -2  12  16      420.74      411.63     24.30 o 
  -1  12  16       23.21       20.28     15.01 o 
   0  12  16      575.86      586.64     31.80 o 
   1  12  16       14.77       33.24     15.16 o 
   2  12  16      420.85      398.32     32.95 o 
   1   0  17     2306.30     2287.64     45.97 o 
   2   0  17        2.03        1.14      8.73 o 
   3   0  17      352.25      348.83     12.29 o 
   4   0  17       38.71       38.00      7.41 o 
   5   0  17      247.86      257.07     13.49 o 
   6   0  17       62.26       53.96     15.47 o 
   7   0  17      931.52      945.53     30.19 o 
   8   0  17        6.38      -15.52     15.52 o 
   9   0  17     1243.40     1307.65     65.15 o 
  -9   1  17       54.93       56.85     17.64 o 
  -8   1  17      108.14      113.11     18.29 o 
  -7   1  17       50.49       59.98     15.31 o 
  -6   1  17      209.99      204.05     14.92 o 
  -5   1  17      690.51      632.53     21.76 o 
  -4   1  17      419.75      449.09     22.00 o 
  -3   1  17      483.38      467.87     16.05 o 
  -2   1  17      295.10      272.33     12.10 o 
  -1   1  17       29.22       22.63      8.69 o 
   0   1  17       91.09       94.19      9.14 o 
   1   1  17       41.42       41.45      8.29 o 
   2   1  17      302.91      285.14     11.04 o 
   3   1  17      506.52      480.03     14.52 o 
   4   1  17      416.00      433.01     15.82 o 
   5   1  17      693.79      706.07     25.56 o 
   6   1  17      200.01      204.59     12.83 o 
   7   1  17       43.23       55.28     16.29 o 
   8   1  17      100.63      100.76     17.46 o 
   9   1  17       53.41       86.70     25.09 o 
  -9   2  17       43.75       46.90     17.74 o 
  -8   2  17      480.05      493.65     43.19 o 
  -7   2  17      218.97      222.62     19.93 o 
  -6   2  17      853.97      838.10     26.38 o 
  -5   2  17       54.18       52.39     11.49 o 
  -4   2  17      960.86      920.91     24.08 o 
  -3   2  17       17.30       20.46      6.97 o 
  -2   2  17     1077.83     1026.86     25.03 o 
  -1   2  17      153.86      148.53     10.00 o 
   0   2  17      412.34      417.66     15.34 o 
   1   2  17      154.85      158.18      9.07 o 
   2   2  17     1072.95     1087.19     22.64 o 
   3   2  17       20.29       25.56      8.64 o 
   4   2  17      967.30      949.91     24.06 o 
   5   2  17       47.86       66.54      9.67 o 
   6   2  17      855.96      846.03     22.96 o 
   7   2  17      210.66      223.30     15.36 o 
   8   2  17      477.86      510.80     40.19 o 
   9   2  17       38.04       45.37     34.37 o 
  -9   3  17       63.31       51.55     23.28 o 
  -8   3  17        5.94        0.99     15.55 o 
  -7   3  17      552.76      587.20     22.15 o 
  -6   3  17      135.78      139.64     13.62 o 
  -5   3  17     1546.55     1548.07     40.91 o 
  -4   3  17       27.21       21.57     10.72 o 
  -3   3  17     1266.74     1221.08     42.91 o 
  -2   3  17       52.23       45.70      7.26 o 
  -1   3  17     1550.62     1516.62     33.35 o 
   0   3  17        5.13        8.10      6.93 o 
   1   3  17     1623.45     1603.25     36.41 o 
   2   3  17       53.32       53.88      8.99 o 
   3   3  17     1253.43     1248.67     30.47 o 
   4   3  17       27.46       21.38      8.80 o 
   5   3  17     1555.84     1576.35     34.51 o 
   6   3  17      138.28      142.46     12.60 o 
   7   3  17      518.67      512.37     21.08 o 
   8   3  17        7.43        6.97     22.69 o 
   9   3  17       66.55       70.10     17.50 o 
  -9   4  17       28.84       23.20     16.76 o 
  -8   4  17      312.31      305.45     22.80 o 
  -7   4  17        1.86        8.44     11.69 o 
  -6   4  17      669.60      665.47     24.22 o 
  -5   4  17      119.13      135.04     13.38 o 
  -4   4  17      446.48      454.41     19.17 o 
  -3   4  17      157.75      171.07     13.19 o 
  -2   4  17     1223.91     1217.02     28.82 o 
  -1   4  17       33.85       24.43      6.96 o 
   0   4  17     1690.84     1641.82     44.34 o 
   1   4  17       35.46       31.03     10.71 o 
   2   4  17     1257.69     1250.09     28.68 o 
   3   4  17      154.34      159.79     10.82 o 
   4   4  17      438.97      445.42     21.59 o 
   5   4  17      113.19      112.69     11.97 o 
   6   4  17      643.65      590.47     22.22 o 
   7   4  17        1.49      -10.02     10.68 o 
   8   4  17      295.06      333.40     16.90 o 
   9   4  17       29.73       29.67     25.69 o 
  -8   5  17       42.68       57.27     23.67 o 
  -7   5  17      249.23      283.04     27.19 o 
  -6   5  17      165.93      164.90     14.61 o 
  -5   5  17      416.61      385.80     18.32 o 
  -4   5  17      445.26      460.24     19.67 o 
  -3   5  17      371.84      377.48     17.21 o 
  -2   5  17       27.36       26.85      9.95 o 
  -1   5  17      724.38      755.09     18.79 o 
   0   5  17        5.30        5.11      7.05 o 
   1   5  17      747.11      752.37     20.80 o 
   2   5  17       27.37       22.00      9.02 o 
   3   5  17      388.07      391.98     17.37 o 
   4   5  17      448.17      427.57     18.84 o 
   5   5  17      405.09      388.41     20.24 o 
   6   5  17      171.11      173.95     13.70 o 
   7   5  17      240.09      243.09     15.52 o 
   8   5  17       33.48       28.84     12.21 o 
  -8   6  17       48.52       37.65     13.38 o 
  -7   6  17      494.93      500.08     25.26 o 
  -6   6  17       89.03       95.26     14.87 o 
  -5   6  17      251.52      239.31     15.59 o 
  -4   6  17      152.32      158.19     15.11 o 
  -3   6  17      476.05      459.50     19.69 o 
  -2   6  17      390.64      408.71     17.82 o 
  -1   6  17       30.94       21.65     10.51 o 
   0   6  17      174.66      195.25     12.18 o 
   1   6  17       31.17       21.92      7.96 o 
   2   6  17      401.41      379.03     26.32 o 
   3   6  17      474.82      453.72     19.00 o 
   4   6  17      148.92      124.18     12.32 o 
   5   6  17      250.93      222.49     14.40 o 
   6   6  17       85.16       85.31     12.19 o 
   7   6  17      494.38      479.38     27.00 o 
   8   6  17       43.96       41.22     13.02 o 
  -7   7  17       29.51       28.08     19.08 o 
  -6   7  17      182.55      181.67     15.21 o 
  -5   7  17       50.73       54.73     12.33 o 
  -4   7  17      176.65      192.63     18.26 o 
  -3   7  17       68.94       64.84     10.74 o 
  -2   7  17       24.78       25.64     14.66 o 
  -1   7  17       24.29       31.48     11.85 o 
   0   7  17        6.44       -5.42     11.27 o 
   1   7  17       27.62       38.07     11.49 o 
   2   7  17       28.57       41.90     18.29 o 
   3   7  17       76.86       84.29     12.30 o 
   4   7  17      185.77      188.06     13.30 o 
   5   7  17       54.72       33.87     11.12 o 
   6   7  17      180.82      170.80     19.11 o 
   7   7  17       27.21       24.09     11.75 o 
  -7   8  17      210.87      241.70     16.84 o 
  -6   8  17      370.15      411.94     22.68 o 
  -5   8  17       14.18        3.69     11.46 o 
  -4   8  17      662.62      712.62     31.47 o 
  -3   8  17       30.16       49.88     15.48 o 
  -2   8  17      446.64      469.47     20.70 o 
  -1   8  17        6.65       -4.25     11.62 o 
   0   8  17      458.45      442.26     22.10 o 
   1   8  17        5.23       -6.27     10.74 o 
   2   8  17      433.04      440.94     24.35 o 
   3   8  17       33.69       40.33      9.73 o 
   4   8  17      666.76      649.38     22.51 o 
   5   8  17        8.52       -1.65     10.47 o 
   6   8  17      372.64      370.64     23.33 o 
   7   8  17      200.43      189.05     14.87 o 
  -6   9  17      549.25      525.80     70.91 o 
  -5   9  17      608.88      627.24     30.25 o 
  -4   9  17      297.10      298.48     22.23 o 
  -3   9  17      451.17      487.87     27.12 o 
  -2   9  17       19.62       14.26     12.52 o 
  -1   9  17      866.17      919.89     29.29 o 
   0   9  17        0.72       -5.10     16.18 o 
   1   9  17      839.08      867.80     59.05 o 
   2   9  17       18.83       12.44     13.77 o 
   3   9  17      466.79      460.37     25.06 o 
   4   9  17      303.68      281.98     20.21 o 
   5   9  17      595.17      621.51     54.00 o 
   6   9  17      545.78      524.92     27.18 o 
  -5  10  17       26.39       59.25     17.91 o 
  -4  10  17      280.07      292.54     22.76 o 
  -3  10  17       48.79       45.53     16.67 o 
  -2  10  17      408.09      390.16     19.85 o 
  -1  10  17       16.38       15.52     14.04 o 
   0  10  17     1148.27     1168.34     40.86 o 
   1  10  17       16.40       -8.83     18.30 o 
   2  10  17      366.52      358.53     31.15 o 
   3  10  17       48.08       61.11     15.32 o 
   4  10  17      269.20      272.76     39.83 o 
   5  10  17       25.69       17.67     14.71 o 
  -3  11  17      440.77      447.68     42.91 o 
  -2  11  17       13.82       19.95     27.28 o 
  -1  11  17      602.61      696.48     30.38 o 
   0  11  17       31.69       30.89     15.46 o 
   1  11  17      592.72      618.51     52.51 o 
   2  11  17       15.83       10.47     19.98 o 
   3  11  17      436.74      488.51     37.42 o 
   0   0  18      130.29      150.24     14.89 o 
   1   0  18     2233.91     2124.02     43.48 o 
   2   0  18      684.42      715.77     20.32 o 
   3   0  18      334.86      326.58     13.57 o 
   4   0  18     1138.55     1158.80     26.91 o 
   5   0  18      225.08      228.83     13.27 o 
   6   0  18       85.94       72.69     16.88 o 
   7   0  18       52.83       42.97     17.06 o 
   8   0  18        6.55       -5.51     24.85 o 
  -9   1  18      493.12      585.04     44.98 o 
  -8   1  18      145.82      215.94     31.22 o 
  -7   1  18      314.38      345.08     34.83 o 
  -6   1  18       98.56      103.05     17.29 o 
  -5   1  18      188.62      192.58     20.18 o 
  -4   1  18      206.50      193.48     10.76 o 
  -3   1  18      492.65      491.66     17.26 o 
  -2   1  18      272.63      253.59     12.14 o 
  -1   1  18     2651.65     2627.69     50.96 o 
   0   1  18      951.82      974.17     24.31 o 
   1   1  18     2609.97     2480.49     50.61 o 
   2   1  18      286.25      282.81     12.42 o 
   3   1  18      510.94      536.78     17.07 o 
   4   1  18      199.42      201.15     11.76 o 
   5   1  18      176.01      180.71     11.66 o 
   6   1  18       97.47      101.95     11.48 o 
   7   1  18      322.85      320.72     18.86 o 
   8   1  18      156.21      173.36     30.28 o 
   9   1  18      507.37      517.80     41.01 o 
  -8   2  18      623.14      651.81     32.48 o 
  -7   2  18      386.65      413.34     25.18 o 
  -6   2  18      375.78      361.52     18.13 o 
  -5   2  18      332.94      308.92     17.70 o 
  -4   2  18      546.78      537.22     22.19 o 
  -3   2  18       86.93       83.60      8.97 o 
  -2   2  18      327.06      314.35     13.53 o 
  -1   2  18      198.53      209.16     11.25 o 
   0   2  18      332.91      320.33     13.20 o 
   1   2  18      185.71      202.46     12.04 o 
   2   2  18      334.24      317.01     11.70 o 
   3   2  18       97.39       92.56      9.88 o 
   4   2  18      550.21      552.75     18.44 o 
   5   2  18      323.37      330.22     14.41 o 
   6   2  18      365.18      397.30     15.99 o 
   7   2  18      374.23      380.24     34.43 o 
   8   2  18      613.49      658.07     31.83 o 
  -8   3  18      241.91      263.28     22.40 o 
  -7   3  18      335.67      329.89     23.24 o 
  -6   3  18      539.11      542.88     49.07 o 
  -5   3  18       76.37       69.15     12.13 o 
  -4   3  18      388.33      358.06     17.47 o 
  -3   3  18      139.98      129.58     10.95 o 
  -2   3  18       93.03       81.12      8.95 o 
  -1   3  18      130.41      121.88      9.71 o 
   0   3  18       18.47       17.50      8.34 o 
   1   3  18      129.59      118.89      8.60 o 
   2   3  18      105.07      100.12      9.91 o 
   3   3  18      126.35      112.40     10.55 o 
   4   3  18      364.46      341.49     14.59 o 
   5   3  18       66.24       60.03     10.26 o 
   6   3  18      504.70      505.18     20.74 o 
   7   3  18      323.70      332.42     17.97 o 
   8   3  18      258.08      313.77     33.34 o 
  -8   4  18      223.37      237.24     21.91 o 
  -7   4  18      314.16      295.67     19.97 o 
  -6   4  18      189.90      205.86     17.83 o 
  -5   4  18      273.03      269.58     16.30 o 
  -4   4  18      108.85       99.71     12.90 o 
  -3   4  18      272.53      280.89     15.81 o 
  -2   4  18       90.31       87.92     11.89 o 
  -1   4  18       81.45       83.06      8.85 o 
   0   4  18       38.80       40.26      8.22 o 
   1   4  18       86.35       87.20      9.83 o 
   2   4  18       96.05       97.55     10.17 o 
   3   4  18      290.45      289.76     17.88 o 
   4   4  18      107.10       93.17     10.54 o 
   5   4  18      273.16      268.55     16.29 o 
   6   4  18      188.41      182.06     14.06 o 
   7   4  18      295.55      277.75     16.28 o 
   8   4  18      238.40      272.41     17.63 o 
  -8   5  18      185.61      156.03     19.64 o 
  -7   5  18      435.91      447.42     20.54 o 
  -6   5  18      107.57       99.22     13.95 o 
  -5   5  18      250.42      263.66     16.40 o 
  -4   5  18      279.76      263.64     22.15 o 
  -3   5  18     1064.52     1112.17     31.90 o 
  -2   5  18      345.49      341.23     16.54 o 
  -1   5  18      910.68      933.97     23.75 o 
   0   5  18       42.34       54.46     11.42 o 
   1   5  18      880.99      889.61     23.52 o 
   2   5  18      353.68      361.93     14.64 o 
   3   5  18     1099.85     1125.63     34.11 o 
   4   5  18      278.59      288.64     28.42 o 
   5   5  18      247.96      259.31     16.73 o 
   6   5  18      109.39      110.87     12.89 o 
   7   5  18      413.65      450.60     32.02 o 
   8   5  18      186.59      188.27     27.10 o 
  -7   6  18      195.90      226.36     16.68 o 
  -6   6  18      291.38      320.53     18.11 o 
  -5   6  18      254.27      251.75     16.27 o 
  -4   6  18      907.28      904.24     28.38 o 
  -3   6  18      189.31      188.06     13.96 o 
  -2   6  18      448.34      443.43     19.03 o 
  -1   6  18      612.25      586.73     28.51 o 
   0   6  18      281.57      327.61     20.62 o 
   1   6  18      602.38      550.02     18.18 o 
   2   6  18      478.38      458.76     18.58 o 
   3   6  18      194.35      195.12     13.61 o 
   4   6  18      926.23      886.87     33.09 o 
   5   6  18      258.93      243.67     15.24 o 
   6   6  18      285.49      275.80     16.45 o 
   7   6  18      199.98      201.94     15.35 o 
  -7   7  18      266.49      265.67     33.20 o 
  -6   7  18      301.73      310.43     18.15 o 
  -5   7  18      163.76      157.49     14.35 o 
  -4   7  18      104.78      119.89     13.36 o 
  -3   7  18      547.03      572.55     28.73 o 
  -2   7  18      315.26      309.52     21.72 o 
  -1   7  18      654.82      624.27     23.64 o 
   0   7  18       76.82       72.41     12.54 o 
   1   7  18      663.62      637.45     30.53 o 
   2   7  18      320.14      313.77     15.51 o 
   3   7  18      565.25      573.61     22.35 o 
   4   7  18      105.55       97.24     12.26 o 
   5   7  18      166.27      175.57     13.97 o 
   6   7  18      309.17      316.00     16.98 o 
  -6   8  18      507.62      473.10     20.90 o 
  -5   8  18      117.72      143.98     13.93 o 
  -4   8  18     1034.20     1105.50     42.16 o 
  -3   8  18      112.60      124.02     18.16 o 
  -2   8  18      617.95      647.46     54.34 o 
  -1   8  18      128.34      153.56     15.32 o 
   0   8  18       84.63       76.48     17.97 o 
   1   8  18      136.29      148.83     17.57 o 
   2   8  18      614.56      689.86     30.38 o 
   3   8  18      129.40      104.72     16.16 o 
   4   8  18     1025.19      999.69     34.06 o 
   5   8  18      119.15       92.70     12.59 o 
   6   8  18      496.80      484.53     42.74 o 
  -5   9  18      200.71      186.38     21.44 o 
  -4   9  18      414.75      421.07     25.78 o 
  -3   9  18       78.65       50.99     21.31 o 
  -2   9  18      160.98      158.07     19.36 o 
  -1   9  18      287.26      336.56     19.09 o 
   0   9  18        6.38      -10.11     21.39 o 
   1   9  18      280.53      223.53     28.95 o 
   2   9  18      161.05      155.26     17.71 o 
   3   9  18       65.32       58.39     15.23 o 
   4   9  18      397.00      397.46     25.09 o 
   5   9  18      177.96      151.91     22.19 o 
  -3  10  18       22.31       18.34     17.32 o 
  -2  10  18       49.96       80.05     18.14 o 
  -1  10  18       91.15      102.26     17.40 o 
   0  10  18       76.83       96.80     17.14 o 
   1  10  18       94.56      102.25     23.87 o 
   2  10  18       55.15       48.98     22.78 o 
   3  10  18       18.37       -1.80     14.45 o 
   1   0  19        0.16        4.06      8.38 o 
   2   0  19       12.51       23.12      8.85 o 
   3   0  19       48.97       48.16      9.18 o 
   4   0  19      305.86      280.39     12.44 o 
   5   0  19      138.68      148.15     12.16 o 
   6   0  19      484.41      545.06     29.35 o 
   7   0  19      161.04      137.92     36.28 o 
   8   0  19       11.29       -2.73     27.18 o 
  -8   1  19       22.96       25.25     27.82 o 
  -7   1  19      732.80      782.00     52.89 o 
  -6   1  19      156.32      176.48     19.73 o 
  -5   1  19      401.12      432.22     19.04 o 
  -4   1  19      230.98      250.54     11.90 o 
  -3   1  19      131.02      134.01     10.35 o 
  -2   1  19      531.23      535.33     18.01 o 
  -1   1  19      458.75      435.60     19.31 o 
   0   1  19      694.41      676.98     23.84 o 
   1   1  19      431.76      398.84     15.54 o 
   2   1  19      524.54      521.45     17.68 o 
   3   1  19      132.10      119.04      9.93 o 
   4   1  19      231.86      248.06     14.71 o 
   5   1  19      410.97      429.28     18.70 o 
   6   1  19      157.77      183.04     23.71 o 
   7   1  19      743.31      724.24     28.45 o 
   8   1  19       27.66       32.32     25.35 o 
  -8   2  19      111.64      124.28     29.47 o 
  -7   2  19      254.98      306.86     34.58 o 
  -6   2  19      191.32      180.13     29.35 o 
  -5   2  19       66.74       67.55     12.68 o 
  -4   2  19      199.23      206.89     15.11 o 
  -3   2  19      486.85      502.88     17.15 o 
  -2   2  19      214.87      202.95     13.98 o 
  -1   2  19     1144.54     1128.77     26.86 o 
   0   2  19      541.65      536.84     18.02 o 
   1   2  19     1135.36     1099.01     26.66 o 
   2   2  19      202.85      212.60     11.28 o 
   3   2  19      511.70      524.91     29.55 o 
   4   2  19      204.49      199.83     12.45 o 
   5   2  19       60.47       61.00     11.05 o 
   6   2  19      200.92      228.51     13.16 o 
   7   2  19      257.09      273.13     31.28 o 
   8   2  19      119.04      127.05     19.54 o 
  -7   3  19       85.14      104.48     26.47 o 
  -6   3  19      124.07      140.26     13.78 o 
  -5   3  19      152.09      149.06     17.70 o 
  -4   3  19      815.26      784.70     27.18 o 
  -3   3  19      260.82      247.43     15.88 o 
  -2   3  19      928.56      901.23     22.88 o 
  -1   3  19      597.27      620.92     19.14 o 
   0   3  19      818.25      789.65     21.51 o 
   1   3  19      595.29      641.72     24.64 o 
   2   3  19      892.23      843.02     26.87 o 
   3   3  19      241.85      235.77     12.98 o 
   4   3  19      826.87      836.07     25.03 o 
   5   3  19      141.40      142.09     11.79 o 
   6   3  19      123.59      131.40     13.32 o 
   7   3  19       78.25       74.55     12.37 o 
  -7   4  19      145.91      160.14     14.79 o 
  -6   4  19      121.32      124.95     19.22 o 
  -5   4  19      267.59      282.05     17.08 o 
  -4   4  19      111.66      132.36     16.82 o 
  -3   4  19     1074.97     1021.85     31.24 o 
  -2   4  19      349.97      352.32     17.25 o 
  -1   4  19      860.51      852.41     22.24 o 
   0   4  19       46.21       38.75      8.42 o 
   1   4  19      829.94      846.20     46.00 o 
   2   4  19      337.92      326.06     14.35 o 
   3   4  19     1056.50     1059.32     26.62 o 
   4   4  19      121.86      122.54     11.51 o 
   5   4  19      275.78      297.28     19.78 o 
   6   4  19      124.09      160.37     14.17 o 
   7   4  19      161.55      151.97     14.26 o 
  -7   5  19      475.21      474.61     22.06 o 
  -6   5  19      111.94      115.80     14.60 o 
  -5   5  19      120.41      102.30     14.08 o 
  -4   5  19      398.72      437.52     19.61 o 
  -3   5  19       53.77       54.61     12.13 o 
  -2   5  19      533.39      547.19     25.60 o 
  -1   5  19       53.89       51.21     13.66 o 
   0   5  19     1078.54     1081.70     30.29 o 
   1   5  19       47.83       47.29      9.73 o 
   2   5  19      510.38      511.14     17.90 o 
   3   5  19       57.32       49.83     10.32 o 
   4   5  19      404.07      400.30     18.23 o 
   5   5  19      113.33      112.81     13.16 o 
   6   5  19      116.14      127.03     13.75 o 
   7   5  19      472.71      502.67     21.70 o 
  -6   6  19      205.42      220.40     16.55 o 
  -5   6  19      108.69      108.67     14.10 o 
  -4   6  19      101.78      117.12     13.82 o 
  -3   6  19       30.22       42.21     11.82 o 
  -2   6  19        3.87       12.95     14.41 o 
  -1   6  19      164.41      173.11     18.95 o 
   0   6  19        5.24       17.78     14.90 o 
   1   6  19      165.26      174.04     11.30 o 
   2   6  19        5.09       -0.10      9.14 o 
   3   6  19       28.43       32.85     15.17 o 
   4   6  19      104.75       92.62     12.72 o 
   5   6  19      117.88      104.24     12.98 o 
   6   6  19      199.50      196.53     15.25 o 
  -5   7  19      311.87      303.85     17.54 o 
  -4   7  19      108.34       91.17     12.91 o 
  -3   7  19       42.24       28.03     16.02 o 
  -2   7  19      130.17      105.88     17.36 o 
  -1   7  19       57.26       62.29     25.77 o 
   0   7  19      116.02      124.28     14.49 o 
   1   7  19       58.57       53.53     13.19 o 
   2   7  19      131.53      147.95     17.41 o 
   3   7  19       32.01       11.47     10.54 o 
   4   7  19      110.34       95.30     12.62 o 
   5   7  19      299.94      284.99     16.55 o 
  -4   8  19      384.42      355.44     24.39 o 
  -3   8  19      173.58      195.33     20.26 o 
  -2   8  19      230.96      231.27     21.44 o 
  -1   8  19      430.94      422.87     34.76 o 
   0   8  19       44.34       45.11     17.24 o 
   1   8  19      446.16      482.09     27.00 o 
   2   8  19      227.20      267.04     32.45 o 
   3   8  19      177.82      201.59     19.22 o 
   4   8  19      393.32      372.16     19.82 o 
  -3   9  19      162.54      129.56     19.55 o 
  -2   9  19      470.34      471.74     37.48 o 
  -1   9  19      147.06      135.44     19.89 o 
   0   9  19      583.68      733.46     46.64 o 
   1   9  19      145.92      191.11     28.44 o 
   2   9  19      484.53      449.14     25.67 o 
   3   9  19      151.99      158.88     18.57 o 
   0   0  20      815.87      721.06     29.71 o 
   1   0  20     2727.74     2603.20     52.05 o 
   2   0  20        2.03       -4.45      8.90 o 
   3   0  20      609.09      659.63     20.08 o 
   4   0  20       10.79        1.32     10.45 o 
   5   0  20      736.23      760.30     34.07 o 
   6   0  20       23.53       20.29     18.31 o 
   7   0  20      510.74      505.64     29.68 o 
  -7   1  20       53.14       80.52     28.26 o 
  -6   1  20      411.56      441.26     28.07 o 
  -5   1  20       73.94       77.70     17.26 o 
  -4   1  20      564.74      575.55     18.52 o 
  -3   1  20        4.50       -1.81      8.88 o 
  -2   1  20      381.90      392.68     15.35 o 
  -1   1  20       44.59       34.23      9.42 o 
   0   1  20      335.41      345.54     21.56 o 
   1   1  20       43.70       39.19      9.45 o 
   2   1  20      378.97      388.41     20.55 o 
   3   1  20        2.95       -3.66     10.36 o 
   4   1  20      580.47      586.40     22.50 o 
   5   1  20       82.34       70.34     11.99 o 
   6   1  20      412.01      452.24     27.15 o 
   7   1  20       46.12       41.71     18.46 o 
  -7   2  20       78.19       88.35     28.24 o 
  -6   2  20      290.20      306.76     33.80 o 
  -5   2  20      135.42      130.91     14.08 o 
  -4   2  20      234.06      219.89     15.62 o 
  -3   2  20      141.76      147.35     10.72 o 
  -2   2  20      270.79      260.19     15.58 o 
  -1   2  20      387.67      365.43     14.93 o 
   0   2  20       16.43        6.89      9.06 o 
   1   2  20      414.17      393.00     16.29 o 
   2   2  20      253.53      257.44     12.27 o 
   3   2  20      158.97      173.63     13.58 o 
   4   2  20      233.66      246.45     15.33 o 
   5   2  20      146.08      154.28     14.74 o 
   6   2  20      297.09      317.38     25.00 o 
   7   2  20       80.55       92.58     19.58 o 
  -6   3  20       87.33       76.90     16.03 o 
  -5   3  20      246.51      267.30     22.08 o 
  -4   3  20      215.57      209.87     15.86 o 
  -3   3  20      114.33      115.02     13.87 o 
  -2   3  20      165.61      166.89     10.91 o 
  -1   3  20      129.04      103.31     10.21 o 
   0   3  20       48.62       43.62      9.30 o 
   1   3  20      130.29      112.20     12.27 o 
   2   3  20      168.15      165.70     22.32 o 
   3   3  20      112.99      118.73     12.88 o 
   4   3  20      222.22      201.29     14.63 o 
   5   3  20      261.69      261.84     14.28 o 
   6   3  20       93.23       77.43     12.88 o 
  -6   4  20      141.71      146.68     18.98 o 
  -5   4  20      184.31      145.68     18.80 o 
  -4   4  20       39.81       45.27     16.15 o 
  -3   4  20       79.28       69.92     13.22 o 
  -2   4  20      128.25       99.58     12.92 o 
  -1   4  20      188.85      170.89     10.66 o 
   0   4  20       93.05      102.70     12.24 o 
   1   4  20      196.46      172.26     16.09 o 
   2   4  20      121.17      111.64     12.84 o 
   3   4  20       72.60       45.26     10.39 o 
   4   4  20       43.07       38.88     11.02 o 
   5   4  20      189.22      182.30     14.69 o 
   6   4  20      144.20      140.92     17.47 o 
  -6   5  20       88.71      103.26     14.80 o 
  -5   5  20       23.78       25.40     13.03 o 
  -4   5  20      177.75      203.12     32.31 o 
  -3   5  20       58.59       45.29     14.95 o 
  -2   5  20      461.98      454.73     21.76 o 
  -1   5  20       16.50       26.89     15.43 o 
   0   5  20      254.05      244.25     20.30 o 
   1   5  20       18.04       20.60     10.77 o 
   2   5  20      466.05      463.13     17.58 o 
   3   5  20       52.33       20.33     10.28 o 
   4   5  20      184.50      189.69     14.74 o 
   5   5  20       21.19       17.48     11.92 o 
   6   5  20       95.87      133.04     25.66 o 
  -5   6  20      269.76      273.98     17.41 o 
  -4   6  20        5.45       12.72     11.94 o 
  -3   6  20      492.49      521.45     25.84 o 
  -2   6  20       95.71       63.22     25.88 o 
  -1   6  20     1607.07     1541.39     52.22 o 
   0   6  20       30.95        4.89     15.68 o 
   1   6  20     1616.35     1604.61     52.28 o 
   2   6  20       91.62       90.87     11.00 o 
   3   6  20      464.58      440.23     27.18 o 
   4   6  20        5.75       -8.26     11.26 o 
   5   6  20      272.19      265.36     16.48 o 
  -4   7  20      422.12      428.20     25.27 o 
  -3   7  20       11.90       28.81     37.52 o 
  -2   7  20      633.96      650.52     48.17 o 
  -1   7  20       10.04       36.73     26.06 o 
   0   7  20      439.63      493.68     27.49 o 
   1   7  20       10.90       10.97     16.11 o 
   2   7  20      618.17      608.24     29.65 o 
   3   7  20       10.03       10.27     10.84 o 
   4   7  20      400.69      412.60     22.51 o 
  -3   8  20       44.78       49.84     26.35 o 
  -2   8  20       48.69       40.05     26.81 o 
  -1   8  20      445.71      456.81     39.65 o 
   0   8  20      141.74      159.19     30.68 o 
   1   8  20      445.09      508.60     49.78 o 
   2   8  20       48.56       52.64     16.62 o 
   3   8  20       36.90       39.54     16.29 o 
   1   0  21      350.96      313.99     14.41 o 
   2   0  21        0.78       -9.30      9.30 o 
   3   0  21      109.92      100.52     10.64 o 
   4   0  21      119.35      133.84     12.86 o 
   5   0  21        7.87        9.78     16.30 o 
   6   0  21       97.43      106.16     19.18 o 
  -6   1  21       61.18       84.27     18.66 o 
  -5   1  21      194.51      188.75     20.30 o 
  -4   1  21      118.95      108.89     13.39 o 
  -3   1  21       46.61       39.99      9.72 o 
  -2   1  21       91.96       88.82     12.19 o 
  -1   1  21       16.29       13.59      9.50 o 
   0   1  21        4.09        1.22     12.51 o 
   1   1  21       17.27        5.14      9.20 o 
   2   1  21       94.46      102.23     10.49 o 
   3   1  21       47.82       59.85     11.71 o 
   4   1  21      129.80      117.91     13.09 o 
   5   1  21      207.30      211.60     14.68 o 
   6   1  21       52.04       49.61     18.57 o 
  -5   2  21      202.73      200.05     15.33 o 
  -4   2  21      259.34      233.79     16.16 o 
  -3   2  21      420.22      431.33     19.77 o 
  -2   2  21      113.99      109.36     10.70 o 
  -1   2  21      268.97      268.81     13.30 o 
   0   2  21      228.29      214.20     12.46 o 
   1   2  21      286.42      277.53     13.14 o 
   2   2  21      116.19      126.47     13.03 o 
   3   2  21      421.91      416.35     19.08 o 
   4   2  21      250.33      228.26     15.49 o 
   5   2  21      188.76      216.76     15.20 o 
  -5   3  21      312.56      312.47     21.74 o 
  -4   3  21      431.66      430.77     21.77 o 
  -3   3  21      154.07      145.33     14.91 o 
  -2   3  21      505.23      560.75     27.14 o 
  -1   3  21      243.89      222.65     12.22 o 
   0   3  21      433.69      463.17     16.74 o 
   1   3  21      243.20      214.30     14.67 o 
   2   3  21      531.17      535.49     22.16 o 
   3   3  21      146.13      111.35     14.27 o 
   4   3  21      436.65      451.82     22.62 o 
   5   3  21      305.99      298.21     17.32 o 
  -5   4  21      335.86      354.47     23.04 o 
  -4   4  21       89.46       98.00     17.72 o 
  -3   4  21      416.08      438.41     20.10 o 
  -2   4  21      247.11      246.72     17.80 o 
  -1   4  21      213.27      197.04     14.49 o 
   0   4  21      253.93      235.62     14.78 o 
   1   4  21      208.22      190.14     14.28 o 
   2   4  21      251.45      224.21     15.45 o 
   3   4  21      414.77      409.94     19.43 o 
   4   4  21       70.23       66.90     13.13 o 
   5   4  21      323.62      341.09     16.25 o 
  -4   5  21      306.90      309.60     22.49 o 
  -3   5  21      242.25      221.95     19.11 o 
  -2   5  21       45.23       30.66     12.10 o 
  -1   5  21       91.13      112.84     18.54 o 
   0   5  21       70.93       58.42     16.73 o 
   1   5  21       91.45      109.50     14.29 o 
   2   5  21       45.65       31.75     12.09 o 
   3   5  21      257.74      264.47     26.56 o 
   4   5  21      302.59      305.07     16.96 o 
  -3   6  21       79.02       98.16     27.58 o 
  -2   6  21      193.95      176.09     30.45 o 
  -1   6  21       10.15        6.00     16.54 o 
   0   6  21       41.88       41.05     16.67 o 
   1   6  21        8.75       13.08     16.09 o 
   2   6  21      196.61      218.39     17.50 o 
   3   6  21       76.18       75.00     12.46 o 
  -2   7  21       60.72       50.14     27.81 o 
  -1   7  21       21.27        1.98     25.48 o 
   0   7  21       53.07       36.05     31.09 o 
   1   7  21       19.38       18.02     16.99 o 
   0   0  22       42.01       10.54     17.90 o 
   1   0  22        2.65       -0.52      9.66 o 
   2   0  22      389.39      419.19     21.14 o 
   3   0  22      102.89      128.02     11.03 o 
   4   0  22      763.19      775.61     26.78 o 
  -4   1  22       79.55       77.62     17.42 o 
  -3   1  22      614.74      645.09     20.29 o 
  -2   1  22      257.57      235.45     13.02 o 
  -1   1  22      716.65      652.91     20.60 o 
   0   1  22       13.75        9.32      9.63 o 
   1   1  22      717.40      652.50     20.31 o 
   2   1  22      247.91      212.18     12.45 o 
   3   1  22      599.45      610.43     23.60 o 
   4   1  22       80.02       79.01     12.78 o 
  -4   2  22      249.53      229.57     16.30 o 
  -3   2  22      262.48      244.40     20.42 o 
  -2   2  22      140.83      157.66     11.75 o 
  -1   2  22       32.65       29.88      9.86 o 
   0   2  22      189.24      187.83     12.21 o 
   1   2  22       32.57       32.84      9.74 o 
   2   2  22      153.63      156.02     13.95 o 
   3   2  22      255.62      242.69     15.87 o 
   4   2  22      236.76      235.22     15.73 o 
  -4   3  22      291.77      292.32     33.86 o 
  -3   3  22        4.29        3.20     12.87 o 
  -2   3  22      128.19      143.86     14.45 o 
  -1   3  22       71.77       69.75     10.19 o 
   0   3  22        0.01       -0.16      9.18 o 
   1   3  22       73.39       60.95     12.36 o 
   2   3  22      136.27      135.80     13.67 o 
   3   3  22        5.47       -5.21     11.68 o 
   4   3  22      271.56      292.15     34.82 o 
  -3   4  22      119.10      135.61     19.05 o 
  -2   4  22       14.85       17.24     12.38 o 
  -1   4  22        0.70       15.31     17.35 o 
   0   4  22       15.20        7.74     11.76 o 
   1   4  22        1.02       -5.13     11.46 o 
   2   4  22       11.90       12.72     12.06 o 
   3   4  22      130.67      122.35     14.13 o 
  -2   5  22        4.39       -3.03     16.77 o 
  -1   5  22      332.81      297.87     28.89 o 
   0   5  22      112.08      116.31     18.46 o 
   1   5  22      330.86      295.79     16.11 o 
   2   5  22        2.69        3.93     34.03 o 
   1   0  23       44.84       38.56     10.35 o 
   2   0  23        6.58        7.98      9.86 o 
  -2   1  23      238.33      214.15     19.71 o 
  -1   1  23      158.90      145.61     11.99 o 
   0   1  23      132.43      117.53     11.45 o 
   1   1  23      155.94      147.42     11.90 o 
   2   1  23      243.87      179.12     28.32 o 
  -1   2  23       66.86       59.55     10.54 o 
   0   2  23      649.07      644.95     20.47 o 
   1   2  23       70.12       56.18     12.69 o 
                                                 
